# Supplementary material for: Targeting glutamine metabolism slows soft tissue sarcoma growth
Source: Nat Commun. 2020 Jan 24;11:498. doi: 10.1038/s41467-020-14374-1 (PMC6981153; doi:10.1038/s41467-020-14374-1)
Supplement: Supplementary file 5 — Supplementary Data 1 [file 41467_2020_14374_MOESM5_ESM.xlsx]

## Sheet: Lee et al - Supp Data 1 - KPH2 
Supplementary Data 1: Metabolomics data of gastrocnemius muscle (gastroc. muscle), KP, and KPH2 samples represented in Fig. 1C-D, Fig. 3B, and Supplementary Fig. 1A-D. Data presented of one in vivo experiment (5 biological samples with 3 technical replicates each). NA indicates undetected measurements.
		Metabolite
Tissue	Sample ID	1-Methyl-Histidine	1,5-anhydroglucitol	13C5 Glutamine	13C6 Hexose	16:1-Carnitine	18:1-Carnitine	2-aminoadipate	2-aminopimelic acid	2-deoxyuridine	2-hydroxyglutarate	2-hydroxyisocaproic acid	2-oxovalerate	3-Indoleacetic Acid	3-indolepropionate	3-Indoxyl-Sulfate	4-Guanidinobutanoic Acid	5-hydroxyindoleacetate	5-methylthioadenosine	5:0-DC/6:0-OH-Carnitine	5:1-Carnitine	7:0-Carnitine	Acetyl-amino sugar phosphate	Acetyl-amino sugars	Acetyl-CoA	Acetylcarnitine	Acetylcholine	Acetylglycine/Guanidineacetate	Acetylornithine	Acetylputrescine	Acetylserine	Aconitate	Adenine	Adenosine	Agmatine	Alanine	Allanoate	Allantoin	Amino sugars	Aminobenzoates/Trigonelline	Aminolevulinic Acid	Aminosugar phosphates	AMP	Arginine	Asparagine	Aspartate	ATP	Betaine	Betaine Aldehyde
Gastroc. Muscle	WTA - 1	0.533851	0.0285232	0.254699	0.038049	4.55161	7.7906	0.266574	2.07113	1.57693	0.293919	6.83438	1.39403	3.25549	0.332733	0.617434	0.612108	0.389247	0.335487	2.12182	3.60151	2.29195	0.48964	0.0567017	0.219945	1.97536	1.68469	0.0814645	0.862044	0.33054	0.13192	1.11289	0.619952	8.03949	0.1825	1.05961	1.43992	2.0974	0.436177	0.996302	1.2235	0.687372	0.458244	0.900653	NA	NA	4.29668	1.52336	0.935686
Gastroc. Muscle	WTA - 2	0.788222	0.0320324	0.118177	0.106473	163.054	2.16968	0.501972	1.58469	2.30666	0.341142	2.45554	1.0711	0.91586	0.924983	0.789328	0.670795	0.569033	0.502552	3.55663	12.4263	4.07541	0.36396	0.148417	0.452246	1.09266	2.81712	0.0749621	0.729378	0.11114	0.227213	1.04722	0.528688	4.26401	0.110186	1.25759	1.53571	1.31706	0.795359	1.19277	1.21063	0.154649	0.329996	0.781861	0.365711	0.433412	1.80377	1.28418	1.30252
Gastroc. Muscle	WTA - 3	1.11371	0.0533182	0.177099	0.0816472	1.63491	1.27166	0.234775	0.907347	2.18733	0.403995	1.77905	0.0114708	2.42124	1.26772	0.314643	0.854261	0.490018	1.17633	2.84765	4.07141	6.72042	0.421944	0.111205	0.650817	1.78693	1.0748	0.0912312	0.849491	0.213957	0.154512	1.46463	0.584254	5.78669	0.128433	1.4633	2.6468	2.05575	0.430855	1.87621	2.35437	0.16088	0.288761	1.32657	0.412444	0.517993	2.51198	4.34355	1.20674
Gastroc. Muscle	WTB - 1	1.12299	NA	0.941488	0.0232203	36.7361	18.3732	0.282222	2.88551	0.408951	0.364901	0.246786	NA	1.06724	0.0773445	0.162011	2.21821	0.0450573	0.450199	0.98066	3.1238	4.29815	0.0658072	0.0322726	1.71829	1.55738	0.730454	0.292197	1.36226	0.745657	0.150172	0.048479	0.873607	3.29714	5.18327	1.39024	0.691516	0.209492	1.30756	0.33993	4.82626	1.59507	0.195162	1.77386	0.677849	0.283568	9.7957	0.614311	0.210213
Gastroc. Muscle	WTB - 2	0.509972	NA	2.04514	NA	12.637	13.0513	0.576407	1.16974	0.395415	0.294588	2.18296	NA	1.22827	NA	0.58981	0.253624	NA	0.268299	2.33082	2.95341	9.43233	0.103972	0.0173548	4.01079	1.63396	0.550772	0.13579	1.76162	0.370988	0.0229418	1.58968	0.604486	3.06231	0.519987	0.84535	1.73897	0.190523	0.604011	0.167711	1.29046	0.93628	0.151983	1.59587	0.438693	0.252347	5.43994	0.455166	0.463549
Gastroc. Muscle	WTB - 3	0.308037	0.01094	2.15853	0.672216	1.23911	1.15223	1.05015	1.15313	0.176247	0.754439	0.265319	0.464608	2.01852	1.6844	4.03857	2.3807	0.70264	1.15278	0.278505	0.105002	0.154034	1.08378	1.17444	0.915253	0.606603	0.606295	1.01292	1.55478	1.51846	0.722203	1.55611	1.38905	0.801354	1.30059	1.67397	NA	0.633897	0.273413	0.460827	0.688815	0.287514	1.7635	0.929926	NA	NA	1.82424	0.615393	0.245994
Gastroc. Muscle	WTC - 1	0.906671	0.084038	0.862866	0.0560814	16.3279	8.29342	0.312459	1.78581	0.845948	0.450612	NA	0.171853	1.46995	0.810675	0.130336	0.398855	0.0871092	1.03589	2.09446	1.10866	4.55816	0.72591	0.0850752	1.95294	1.07951	0.319238	0.196084	1.99445	0.213227	0.0682576	0.447504	1.17417	1.86058	0.18996	1.39719	2.06502	0.584387	0.0922668	0.370507	1.78261	4.02322	0.612558	3.82354	NA	0.66298	69.6468	0.455961	NA
Gastroc. Muscle	WTC - 2	1.36782	NA	0.533358	NA	14.0255	7.8659	0.375634	1.0784	1.00923	0.371816	NA	NA	1.06524	0.74997	0.192302	0.321003	0.331453	1.11878	0.843013	1.07387	1.58813	0.0758165	0.0312083	1.65181	1.54562	0.229954	0.0909271	1.18511	0.18505	0.114177	0.497726	1.40279	1.68628	0.482601	1.05086	0.500171	1.19467	0.111632	0.26488	1.31233	1.21349	0.819653	2.65848	0.489625	0.305439	117.039	0.474923	1.00599
Gastroc. Muscle	WTC - 3	1.16364	NA	6.99243	0.0408713	0.464597	5.11359	0.433745	1.17119	0.9312	0.327362	0.233656	NA	1.8385	0.169846	0.0587694	0.45214	0.273352	1.16827	0.899349	0.981957	38.7114	0.336292	0.0592988	7.32993	1.24017	0.4685	0.199591	2.34284	0.338838	0.217303	0.903163	1.30212	1.41131	0.39019	1.56772	3.82125	0.570514	0.090566	0.627199	1.74879	1.24336	1.09091	2.11688	0.678416	NA	50.7383	0.674849	1.07749
Gastroc. Muscle	WTD - 1	0.65226	NA	NA	0.184894	0.0317163	0.0455503	0.272074	2.15569	1.48113	0.42091	4.89142	NA	2.1635	0.646012	0.47306	0.699475	0.517666	2.70352	3.01264	2.35845	0.815104	1.11422	0.111786	0.0336059	1.12432	2.13714	0.108298	2.89422	0.264586	0.5684	0.817722	0.651448	0.0472404	0.0351488	1.2672	1.89105	2.93002	4.384	1.76065	1.89259	0.189271	0.40406	1.43133	0.485485	NA	1.33862	0.773723	1.19462
Gastroc. Muscle	WTD - 2	1.02654	0.0759977	0.189784	0.0683879	0.36013	0.379336	0.408692	1.9242	2.13445	0.66356	2.74514	0.215534	1.76663	0.286415	0.176014	0.618385	0.610301	1.94069	2.93742	2.27716	0.949436	0.629789	0.149385	0.0995469	1.08919	3.82854	0.0992879	1.42921	0.146469	0.706615	1.59102	0.591212	0.0682701	0.0249147	1.45666	1.70721	7.02149	2.81975	2.24658	1.18258	0.196056	0.354175	1.66579	0.559064	0.794817	0.0579969	1.4225	4.01299
Gastroc. Muscle	WTD - 3	0.996533	0.0488212	0.390243	0.183346	1.12804	0.797791	0.48464	2.56735	1.44505	0.847754	0.630751	0.124603	4.19921	0.0663371	0.601237	0.453424	0.370597	1.56899	2.39285	2.56139	0.588232	0.373075	0.0973325	0.0934031	1.2552	1.61788	0.139262	1.29185	0.263832	0.303513	2.6726	0.543134	0.0318969	0.06116	2.15364	2.20138	2.35321	5.32601	1.56931	1.34364	0.0762246	0.561925	1.61243	0.677046	0.771853	0.104963	0.915266	0.694987
Gastroc. Muscle	WTE - 1	0.82525	8.79673	0.131288	0.0793747	1	1.30015	0.174581	1.82124	1.73993	0.965188	3.77924	0.848405	1.3632	0.109251	0.144595	0.579265	0.704862	2.07081	2.53987	2.64922	3.25158	0.306085	0.0771134	0.089823	1.20157	2.18082	0.0729514	4.16087	0.812129	0.626011	1.00671	0.46382	0.0217073	0.139452	1.49742	1.77435	1.46045	5.65367	0.903215	1.93783	3.44581	0.155851	1.5176	0.28533	0.380083	0.201915	0.891647	1.38627
Gastroc. Muscle	WTE - 2	1.19239	17.7665	NA	0.0829674	1.16241	1.3748	0.164073	2.49918	1.08926	0.665286	3.7931	0.0407723	2.99078	0.311217	0.135006	0.472015	0.664521	1.59013	3.24366	3.97144	2.87736	0.265618	0.0693728	0.508651	1.27534	3.38075	0.131876	1.08983	0.577433	0.115897	0.796397	0.435227	0.0422492	0.0142289	1.17385	2.24839	2.18907	4.68049	0.86153	1.25777	3.02798	0.20917	2.26157	0.361823	0.218759	0.237188	1.19514	3.06541
Gastroc. Muscle	WTE - 3	1.9322	8.96094	NA	0.0977001	3.10896	2.63838	0.195922	3.24218	0.785307	0.388308	0.337341	2.52116	1.22601	0.18917	0.0592184	0.400377	0.685492	1.92677	4.11224	4.04447	3.28331	0.270388	0.189518	0.168302	0.846618	2.98703	0.0833219	0.966221	0.278871	1.64378	0.66267	0.419003	0.0328301	0.102928	1.43513	4.90989	2.30582	6.16576	0.8173	1.35087	2.86022	0.207311	1.26174	0.406936	0.301583	0.238995	1.87841	1.81768
KP	2604 - 1	0.738958	0.0901833	7.32268	2.89925	0.123493	0.00634981	1.52605	0.752244	0.756767	0.984495	2.75529	4.76857	0.563004	1.09704	1.12677	1.24607	1.42402	2.51703	1.31901	0.785381	0.379414	1.39855	2.66471	2.42685	0.494412	1.20189	3.20895	0.974204	0.91771	3.08624	1.80731	3.30499	1.0466	1.0187	1.03525	0.427447	2.54992	0.0424126	1.51075	0.582539	1.88839	1.16713	1.01551	1.57149	0.384648	0.2703	2.36513	1.15442
KP	2604 - 2	0.730901	0.00966861	4.28191	4.09209	0.168801	0.169509	0.992741	1.82943	0.532299	1.91345	1.48785	2.65376	0.592209	1.84382	0.720437	1.92766	2.18011	4.23854	1.5749	0.598744	0.375926	2.3573	2.89913	1.20395	0.475876	3.43333	2.62923	0.878667	0.760408	4.81593	0.943936	8.64653	1.63408	0.910929	0.546134	0.241931	2.35089	0.202339	1.08199	0.510175	1.6476	1.29233	1.66796	0.84853	0.257979	0.137389	1.91816	1.06375
KP	2604 - 3	0.913367	NA	5.56769	3.77077	0.234442	0.166329	2.0029	0.571024	1.00349	1.53583	2.55782	3.6199	1.17518	1.09445	0.743036	1.57127	2.5824	3.46409	0.88243	2.51815	1.88296	1.79031	2.99482	2.34807	0.257049	0.71485	2.65231	0.907691	0.636433	5.57568	1.45573	4.40522	1.37439	0.576381	0.687397	0.310797	3.39961	0.10329	1.15512	0.499341	0.858842	0.882617	0.808326	NA	0.284813	0.182953	1.63002	1.23577
KP	2605 - 1	0.754796	0.0377569	7.70789	3.10091	0.248592	0.547623	0.920146	0.501097	1.10044	0.837069	2.05662	1.45564	0.59354	0.836063	0.887788	3.04292	2.93513	2.32055	1.11255	1.0212	0.394648	1.19056	3.99451	0.607766	0.624456	0.941166	2.938	0.543984	1.05132	1.73648	0.641524	3.04403	1.10707	1.47616	0.73815	0.348904	2.17211	0.214208	2.22637	0.771802	1.50788	1.02886	0.76821	1.17253	0.419105	0.228972	0.937084	1.19262
KP	2605 - 2	0.632192	NA	2.43324	1.71351	0.367579	0.4773	0.595163	1.06662	0.6589	1.29577	1.24195	2.06748	1	0.454061	2.62477	2.24928	2.18065	2.49391	0.442229	1.10609	0.329555	0.86944	2.76944	0.528034	0.751246	1.70293	2.5102	0.642074	2.05665	1.32277	1.01015	2.95524	1.03559	1.55377	1.45749	0.143252	2.26535	0.0520546	0.735332	0.617409	1.33063	0.956066	1.12896	NA	0.704846	0.389517	1.33873	2.57537
KP	2605 - 3	0.702728	0.0820589	1.72943	2.32996	0.135519	0.81739	0.876395	0.935469	1.27807	0.988437	3.30496	4.05242	0.722434	2.55417	0.544518	3.31928	3.09048	2.21019	0.888709	1.09086	0.375831	0.859243	2.61722	0.675978	0.70564	0.863012	2.5434	0.497028	0.812035	1.22531	1	2.54138	0.749942	1.12794	0.888013	0.72319	1.63791	0.0575797	1.40585	0.47904	1.15259	0.823529	0.83429	0.903268	0.491425	0.224673	2.30771	1.11173
KP	2638 - 1	0.792179	0.0620586	3.91328	1.37243	0.179111	0.0444269	1.80406	0.315975	0.672704	1.11377	1.09636	1.03359	0.571215	0.45455	1.4083	2.12127	2.05185	2.20258	0.226327	0.948112	0.301687	1.99607	5.31267	1.26228	0.998083	0.578635	5.60382	1	2.55517	0.284456	1.01064	2.24749	0.95963	2.33384	1.01484	0.0351132	0.629352	0.110759	0.7681	0.400342	1.05617	2.16539	1.51056	1.86037	1.44534	1.48964	1.15777	0.0901403
KP	2638 - 2	0.471881	0.368868	5.03915	1.63623	0.403824	0.017794	1.25081	0.437362	0.424782	0.770287	0.714321	0.521152	0.637927	2.55993	1.1646	2.85909	1.55146	1.63741	0.329826	0.583523	0.0755499	2.0444	2.16675	2.64837	1.96038	0.784195	4.19842	1.14853	1.48807	0.798874	1.84099	1.11567	0.676014	3.41234	0.865652	0.12809	0.673684	0.0609715	0.720458	0.406182	0.884925	1.70119	1.08369	1.3128	1.27026	0.582221	0.706237	0.998164
KP	2638 - 3	1.28786	0.0113769	4.99734	2.01919	0.226287	0.415986	1.57066	0.667757	0.446988	0.770622	1.74386	1.34436	0.645606	0.625305	1.99941	1.47483	1.73781	3.1357	0.241654	0.544132	0.00956792	0.876847	4.87104	1.16989	0.59368	0.887952	3.73523	1.10899	2.30796	0.44145	2.12414	1.61771	1.21064	2.40128	1.95297	0.191966	1.84572	NA	0.839052	0.388203	0.790962	2.06601	2.36264	NA	1.26878	1.01787	1.42249	0.325507
KP	2655 - 1	0.546419	0.158046	NA	0.682096	0.606663	0.659509	5.0098	1.2778	0.128455	1.3611	NA	0.166038	2.52148	1.51853	1.39896	2.0383	0.950512	2.1201	0.308301	0.172054	0.00868219	0.593321	1.33305	0.181529	1.13093	0.691378	2.03701	1.29663	1.91927	0.19581	1.10278	1.13635	0.853084	1.62965	1.15988	0.128113	0.450115	NA	0.631776	0.666156	0.84334	4.8993	1.95598	1.91389	2.70316	3.25544	1.29609	0.373247
KP	2655 - 2	0.682135	0.0597839	1.49984	0.0461861	12.6254	9.65207	0.332645	1.31671	0.601473	0.245152	0.721265	NA	1.08356	0.193535	0.388511	0.188725	0.048375	0.534178	2.92816	4.01881	7.31864	0.0418351	0.0369648	3.2035	2.52901	0.76626	0.175219	2.00909	0.594086	0.0552853	0.587061	0.832006	9.13746	0.188528	1.97471	1.20455	0.261086	0.0815592	0.395723	2.05403	0.024963	0.197777	2.89337	NA	NA	11.8607	0.903064	0.450168
KP	2655 - 3	0.399882	0.0167489	0.765436	0.68937	2.32943	1.46398	0.868702	1.47402	0.1907	0.931033	NA	NA	1.7094	0.661971	2.37503	2.47692	1	1.24576	0.251176	0.181916	0.107448	0.468583	1.03529	0.837212	0.610517	0.774158	1.16903	1.2774	1.49961	0.718092	2.01594	1.04975	0.545172	4.20123	1.03942	0.0727789	1.28051	NA	0.554257	0.592964	1.1205	1.29588	1.46886	1.83829	4.15608	1.56404	1.37007	0.083592
KP	2690 - 1	1	0.00235679	0.00442864	0.481077	1.08936	1.23408	0.770364	0.718594	32.4638	0.959295	0.536028	2.54216	1.43985	1.50138	0.499881	1.20382	1.07523	1.84566	1.65954	1.25119	0.533868	0.985726	0.816325	4.02934	0.98126	0.805273	1.1783	0.52685	0.760991	6.4811	1.12062	0.721639	0.704742	1.02839	1.40028	0.739874	0.869898	0.0568096	1.34833	0.893617	1.26516	1.47565	0.734505	1.02212	1.05476	0.446199	1.02498	1.31102
KP	2690 - 2	0.887388	NA	0.425567	0.504707	0.706971	1.1287	0.844965	1.00583	2.08806	1.76806	1.01408	1.00642	1.01168	1.41814	0.52899	0.977557	18.2584	1.62718	1.25087	1.4035	0.742328	0.782949	0.758604	2.21906	1.13119	0.909618	0.914779	1.16807	0.818476	2.78365	0.950361	3.47327	0.724549	0.800127	1.68376	0.590147	1.45459	0.495966	1.11662	0.922398	1.03874	1.25198	1.10018	0.822681	0.824894	0.754394	1.42851	1.16345
KP	2690 - 3	1.29795	NA	0.4893	0.554023	0.89782	1.15909	0.680397	0.78563	1.77664	0.924961	0.125606	0.961505	0.570378	1.2607	0.58808	0.841367	0.979428	1.4548	1.18294	2.10908	0.796222	0.697005	0.822662	1.14569	0.863372	0.660915	0.714238	0.68571	0.682085	2.58778	1.92012	0.720058	0.524506	1.03029	1.07967	1.08693	1.09888	0.332771	1.14752	1.56376	1.21013	1.29269	1.06624	0.793311	1.08125	0.934765	0.925301	1.048
KPH2	4035 - 1	1.25242	0.345477	0.561207	2.03781	0.412418	0.986203	1.17286	0.957414	1.73627	0.985007	NA	NA	25.8067	2.33549	0.109797	0.217815	0.473243	1.9962	0.270264	0.201285	0.46011	1.64102	2.91475	7.38297	0.537235	0.452952	0.966913	2.7307	2.41568	0.462856	2.66647	2.1521	1.96	3.06004	1.30273	0.263926	1.00748	0.0678052	0.667405	0.412202	0.852352	2.05521	1.11647	1.07389	1.92067	1.28458	1.11161	0.376675
KPH2	4035 - 2	1.08922	0.0689656	1.64961	2.77304	0.186677	0.0384499	2.27434	0.682913	1.22662	1.24195	0.776445	NA	1.38305	17.1971	0.220339	0.142834	0.471653	2.33758	0.34292	0.446174	0.756957	1.1808	1.88466	4.32609	0.63168	0.375591	0.556383	1.06634	2.27589	1.84508	2.68346	3.46903	1.6312	2.45078	1.34406	0.376718	0.71686	3.16657	0.659034	0.462609	2.36386	1.45055	1.10623	1.20339	2.28601	1.94816	1.30944	0.306529
KPH2	4035 - 3	6.56057	0.013897	1.16091	1.24562	0.346131	0.0507864	2.07899	1.5194	1.57523	0.797353	0.0128453	NA	0.98782	2.82843	0.251278	0.241535	0.324491	3.2185	0.333178	0.107847	0.23376	0.867271	2.32405	3.86893	15.3364	0.378775	0.635525	1.25827	1.63509	0.209835	1.47595	2.70629	1.95162	2.65891	1.73326	0.462265	0.748119	0.16224	0.549414	1.63002	1.49082	1.89254	2.05294	0.883124	2.10604	8.33606	1.2248	1
KPH2	4044 - 1	0.614772	NA	19.8631	0.266729	0.235206	0.237098	1.30605	0.716229	0.238869	1.2135	0.0512073	0.855542	1.20354	1.24415	1.80492	1.94908	0.953616	1.64666	0.25071	0.23546	NA	1.19482	0.476623	2.69408	0.583726	0.232845	1.33499	1.07318	1.80134	0.806966	1.21913	4.50755	1.55648	3.00719	1.02713	0.12884	0.957453	NA	0.769092	0.545401	0.746597	1.82903	1.07901	2.63514	1.53282	2.3267	0.794085	0.461191
KPH2	4044 - 2	0.570512	0.0515914	11.5542	0.485924	0.361833	0.289207	4.48041	2.20113	0.890013	0.887531	NA	0.0759306	1.04081	2.02852	2.20391	1.12436	1.01123	1.61423	0.182225	0.386123	0.0130784	1.2089	0.660103	1.83392	0.612253	0.327656	1.6938	0.857783	1.74728	0.687516	3.26041	1.09979	0.974863	2.32369	1.56774	0.151758	0.914252	0.0889479	0.834392	0.726397	2.32995	1.55678	1.82924	NA	1.21617	6.8017	0.854414	0.276679
KPH2	4044 - 3	0.89816	0.0381632	21.4592	0.569669	0.369286	0.499294	2.29738	1.09758	0.521503	0.83532	0.103768	NA	1.04224	0.650719	2.03282	2.73649	0.863084	1.67957	0.135908	0.215158	0.139674	1.05531	0.78288	3.30774	0.463728	0.28508	1.3286	2.48255	1.91172	1.0844	2.72348	0.936902	0.527434	1.77276	0.782785	0.0859535	0.799516	0.435096	1.31917	0.507025	0.395887	1.85167	1.39081	2.56199	1.7179	3.77525	0.66117	NA
KPH2	4045 - 1	1.21017	NA	0.171549	0.105699	0.918202	1.63723	0.492575	0.721146	2.67392	1.36134	1.17736	2.08714	0.817558	0.50711	0.534507	0.79763	1.09481	1.78027	2.29258	1.51537	2.72879	0.241975	0.199986	1.38814	2.55253	2.39136	0.117901	1.09352	0.131065	0.679555	0.668228	0.621617	6.54815	0.0597866	2.04541	6.98014	5.9473	0.88961	2.41896	2.20911	0.112791	0.688319	1.68683	0.405478	0.221387	2.05749	1.46427	1.82176
KPH2	4045 - 2	1.07778	NA	NA	0.0969685	0.58357	1.15744	0.273033	0.836169	3.33796	1.69614	3.03807	0.237023	0.742739	0.712291	1.01767	1.26575	0.65063	2.6655	3.07647	1.18917	3.63864	0.290145	0.150261	1.0183	1.96954	1.06164	0.14222	1.39561	0.0692337	0.52456	0.711917	0.434002	3.40395	0.0462375	3.1641	2.12672	1.41588	0.0475582	2.13073	4.86503	0.0725458	0.825041	1.57983	0.492354	0.263506	1.92818	1.3697	0.472206
KPH2	4045 - 3	1.42415	0.00900133	0.0860405	0.0888421	2.04993	3.1954	0.539242	0.417131	3.0494	0.707191	0.820346	1.24735	0.407713	0.2587	0.774508	0.831861	0.529575	1.24981	2.12781	0.881865	2.24181	0.0774245	0.209252	0.652148	2.55553	1.35767	0.145487	0.826584	0.0369702	0.347302	0.915729	0.750058	4.29755	0.0328751	2.42873	1.40362	2.40846	0.225628	2.08289	2.07285	0.197283	0.613142	0.924332	0.407423	0.273902	2.33117	2.31316	1.85688
KPH2	4051 - 1	17.018	0.0194027	6.08991	4.23632	0.782949	0.44371	0.923335	0.491881	0.949617	0.983427	3.12444	1.8682	0.702138	2.18825	0.986614	2.46807	1.73393	1.46433	1.44046	0.703387	0.712959	1.55084	2.2405	0.26419	0.274036	0.760952	3.9814	0.875625	1.00699	4.3775	2.38652	2.39427	0.832798	2.30214	0.58445	0.375777	3.2601	0.149241	1.49089	0.39096	0.771386	0.755882	1.04176	0.402111	0.415521	0.0751105	1.76766	1.5647
KPH2	4051 - 2	1.05022	0.0207443	3.35217	2.83548	1.22969	2.30308	0.450843	0.324077	0.888673	1.07314	1.17316	1.57417	0.679107	1.15033	0.977106	0.485615	1.16271	1.12797	0.695371	0.721104	0.247844	1.01663	2.55648	0.364589	0.269776	0.860742	2.34758	0.602681	0.806325	3.81284	1.37642	1.73449	1.15974	1.41286	0.898397	0.215237	4.50508	0.100463	1.24201	0.313342	2.34379	0.639332	1.52908	0.348579	0.289901	0.0687981	1.29934	1.40796
KPH2	4051 - 3	1.12743	NA	2.6161	2.49486	1.17961	0.52975	0.632266	0.623104	0.966279	1.20595	0.613047	3.11369	0.705735	0.896171	1.92363	0.65803	1.42263	1.3358	0.861417	1.24317	0.279363	1.97927	4.74824	0.195902	0.593489	0.839693	2.81987	0.771133	38.8342	2.0982	1.36874	3.74235	1.007	1.63841	0.761547	0.304058	6.0159	0.0216117	1.59273	0.704888	0.961607	1.23112	1.24508	2.08059	0.299115	0.103122	2.50081	0.914966
KPH2	4058 - 1	0.569955	0.0200866	10.1679	1.26737	0.646322	1.10689	6.4338	1.1224	0.241672	1.05674	0.416508	NA	1.22601	2.47179	2.03566	0.380168	0.724536	1.47563	0.22224	0.244314	0.0527259	1.17914	3.20383	0.592824	0.642424	0.35414	2.67355	1.15656	4.79637	0.394124	0.702119	1.10467	0.91674	3.38152	1.22089	0.0147218	0.607719	0.0713489	0.427824	1.74667	0.850502	3.46935	1.53582	1.79648	2.17288	2.79704	0.938978	0.0609324
KPH2	4058 - 2	2.25253	2.92032	NA	1.28469	NA	NA	0.308933	1.51178	NA	NA	NA	NA	NA	NA	NA	103.411	NA	0.0638104	NA	0.332124	NA	NA	NA	NA	0.314517	0.882895	2.13332	0.320194	20.563	NA	NA	10.462	0.237677	3.11319	12.9793	NA	NA	16.28	NA	6.66496	26.6093	2.37843	1.11685	NA	NA	2.09519	3.38978	NA
KPH2	4058 - 3	0.646665	NA	5.71998	1.15865	1.90503	2.32813	2.57485	0.768482	0.351476	0.791445	0.161064	NA	1.11653	2.159	1.59449	0.660005	0.520384	1.04945	0.245954	0.829624	0.272434	1.89008	2.11983	0.637802	0.544898	0.439036	1.71163	1.20596	3.48086	0.586947	2.2085	0.831526	0.660747	6.3163	0.913951	0.124732	0.460047	NA	0.493003	0.417113	0.723656	2.61565	1.37574	3.55469	2.84235	2.13594	0.601443	0.124317
[truncated: 159 more columns]
