# Supplementary material for: Targeting glutamine metabolism slows soft tissue sarcoma growth
Source: Nat Commun. 2020 Jan 24;11:498. doi: 10.1038/s41467-020-14374-1 (PMC6981153; doi:10.1038/s41467-020-14374-1)
Supplement: Supplementary file 6 — Supplementary Data 2 [file 41467_2020_14374_MOESM6_ESM.xlsx]

## Sheet: Supplementary_Table_2
Supplementary Data 2: Metaboanalyst integrated pathway analysis of gastrocnemius muscle and KPH2 tumour metabolomics (Supplementary Data 1). Enrichment of highlighted pathways presented in Fig. 1C.
Pathway	Total	Hits	Expected	Enrichment	P.Value
Warburg effect	58	12	4.64	2.58621	0.00132
Nicotinate and nicotinamide metabolism	37	8	2.96	2.7027	0.00679
Pyrimidine metabolism	59	10	4.72	2.11864	0.0151
Aspartate metabolism	35	7	2.8	2.5	0.0174
Pentose phosphate pathway	29	6	2.32	2.58621	0.0233
Phenylacetate metabolism	9	3	0.721	4.16089	0.0292
Glutamate metabolism	49	8	3.92	2.04082	0.0358
Ammonia recycling	32	6	2.56	2.34375	0.0367
Citric acid cycle	32	6	2.56	2.34375	0.0367
Arginine and proline metabolism	53	8	4.24	1.88679	0.054
Purine metabolism	74	10	5.93	1.68634	0.0631
Urea cycle	29	5	2.32	2.15517	0.0751
Glycine and serine metabolism	59	8	4.72	1.69492	0.0911
Carnitine synthesis	22	4	1.76	2.27273	0.0922
Tryptophan metabolism	60	8	4.8	1.66667	0.0984
Amino sugar metabolism	33	5	2.64	1.89394	0.117
Oxidation of branched chain fatty acids	26	4	4.08	0.980392	0.148
Homocysteine degradation	9	2	0.721	2.77393	0.158
Butyrate metabolism	19	3	1.52	1.97368	0.19
Catecholamine biosynthesis	20	3	1.6	1.875	0.211
Riboflavin metabolism	20	3	1.6	1.875	0.211
Lysine degradation	30	4	2.4	1.66667	0.214
Pantothenate and CoA biosynthesis	21	3	1.68	1.78571	0.233
Methionine metabolism	43	5	3.44	1.45349	0.257
Ketone body metabolism	13	2	1.04	1.92308	0.28
Methylhistidine metabolism	4	1	0.32	3.125	0.284
Phosphatidylcholine biosynthesis	14	2	1.12	1.78571	0.31
Mitochondrial beta-oxidation of short chain saturated fatty acids	27	3	2.16	1.38889	0.369
Mitochondrial beta-oxidation of long chain saturated fatty acids	28	3	2.24	1.33929	0.392
Phenylalanine and tyrosine metabolism	28	3	2.24	1.33929	0.392
Alanine metabolism	17	2	1.36	1.47059	0.401
Beta oxidation of very long chain fatty acids	17	2	1.36	1.47059	0.401
Phospholipid biosynthesis	29	3	2.32	1.2931	0.414
Propanoate metabolism	42	4	3.36	1.19048	0.438
Ethanol degradation	19	2	1.52	1.31579	0.458
Starch and sucrose metabolism	31	3	2.48	1.20968	0.458
Lactose synthesis	20	2	1.6	1.25	0.485
Biotin metabolism	8	1	0.641	1.56006	0.488
Betaine metabolism	21	2	1.68	1.19048	0.512
Glutathione metabolism	21	2	1.68	1.19048	0.512
Beta-alanine metabolism	34	3	2.72	1.10294	0.522
De novo triacylglycerol biosynthesis	9	1	0.721	1.38696	0.53
Thiamine metabolism	9	1	0.721	1.38696	0.53
Transfer of acetyl groups into mitochondria	22	2	1.76	1.13636	0.538
Gluconeogenesis	35	3	2.8	1.07143	0.542
Pyruvate metabolism	48	4	3.84	1.04167	0.546
Malate-aspartate shuttle	10	1	0.801	1.24844	0.568
Estrone metabolism	24	2	1.92	1.04167	0.586
Galactose metabolism	38	3	3.04	0.986842	0.6
Cardiolipin biosynthesis	11	1	0.881	1.13507	0.603
Glycerol phosphate shuttle	11	1	0.881	1.13507	0.603
Glycolysis	25	2	2	1	0.609
Cysteine metabolism	26	2	2.08	0.961538	0.631
Phytanic acid peroxisomal oxidation	26	2	2.08	0.961538	0.631
Plasmalogen synthesis	26	2	2.08	0.961538	0.631
Mitochondrial beta-oxidation of medium chain saturated fatty acids	27	2	2.16	0.925926	0.652
Glucose-alanine cycle	13	1	1.4	0.714286	0.664
Thyroid hormone synthesus	13	1	1.04	0.961538	0.664
Fatty acid metabolism	43	3	3.44	0.872093	0.686
