# Supplementary material for: Targeting glutamine metabolism slows soft tissue sarcoma growth
Source: Nat Commun. 2020 Jan 24;11:498. doi: 10.1038/s41467-020-14374-1 (PMC6981153; doi:10.1038/s41467-020-14374-1)
Supplement: Supplementary file 7 — Supplementary Data 3 [file 41467_2020_14374_MOESM7_ESM.xlsx]

## Sheet: Sheet1
Supplementary Data 3: Metabolomics data of gastrocnemius muscle (gastroc. muscle), KP, and KPA samples represented in Fig. 1E, Supplementary Fig. 1E-H, and Supplementary Fig. 3A. Data presented of one in vivo experiment (5 biological samples with 3 technical replicates each). NA indicates undetected measurements.
		Metabolite
Tissue	Sample ID	Imidazole	Thiourea	B-Alanine	Alanine	GABA	Dimethylglycine/2-aminobutyrate	Cytosine	Creatinine	2-oxovalerate	Acetylglycine/Guanidineacetate	Acetylglycine/Guanidineacetate_2nd	Indole	Nicotinamide	Thymine	Agmatine	Trans-4-hydroxyproline	Aminolevulinic Acid	Ureidopropionate	Ornithine	Adenine	N1-Methylnicotinamide	Taurine	4-Guanidinobutanoic Acid	Lysine	Glutamate	Methionine	M-4-Pyr/Oxypurinol_2nd	M-4-Pyr/Oxypurinol	Dopamine	Hypoxanthine	3-Methylcrotonylglycine	2-aminoadipate	Phenylalanine	3-Methoxytyramine	Norepineprhine	1-Methyl-Histidine	Hexanoylglycine	Arginine	Citrulline	Carbamoylaspartate	Amino sugars	1,5-anhydroglucitol	4-pyridoxic acid/Epinephrine	Phosphocholine	N6-Acetyllysine	3-indolepropionate	5-hydroxyindoleacetate	Fructose
Gastroc. Muscle	1114-1	1.66592	0.809528	0.69973	1.23921	0.346921	0.20626	0.143835	1.04631	NA	0.696588	0.351095	0.197148	0.854494	0.335375	0.0794868	0.690529	1.38714	1.3665	0.312122	2.29706	0.675367	1.07318	NA	0.649424	0.280718	0.581256	0.354518	0.763427	0.855674	1.25486	1.12713	0.278421	0.636755	NA	1.71163	0.527712	2.82263	0.989056	0.70622	NA	0.642101	0.693842	0.557814	0.0969495	0.869801	0.602035	1.06558	3.34198
Gastroc. Muscle	1114-2	0.437434	0.0552954	0.56997	1.24342	0.309755	0.21652	0.149825	1.05117	0.441858	0.708816	0.276097	0.806531	0.855601	0.388623	0.104413	0.690537	1.46543	1.46073	0.368678	1.64492	0.646188	1.12817	0.652759	0.604819	0.261604	0.570474	0.307251	0.745058	0.597616	1.24664	1.50775	0.334956	0.619636	0.312758	1.7095	0.568412	2.58906	1.04236	0.757268	1.09375	0.347432	0.453063	0.417227	0.0869693	0.663145	0.650853	1.09673	2.70423
Gastroc. Muscle	1114-3	0.67384	1.78167	1.56851	1.19762	0.464127	0.120539	0.150463	0.960944	0.317048	0.833103	0.235605	0.0989522	0.827288	0.275758	0.148498	0.640826	1.23847	1.24262	0.36246	1.93798	0.608233	1.07055	0.619067	0.631517	0.266844	0.543576	0.303148	0.725011	0.639208	1.12481	1.20598	0.354915	0.581293	0.86819	0.909106	0.534037	2.41903	0.921967	0.815757	0.332317	0.397105	0.438793	0.571418	0.0867798	0.697888	0.968199	0.984172	2.67449
Gastroc. Muscle	1115-1	0.171622	2.13608	1.24486	1.23856	0.400842	0.202654	0.639846	1.19548	0.839727	1.43603	0.426885	0.313656	0.97878	0.67802	0.109398	0.665083	1.48426	1.51375	0.349776	0.927854	0.371805	1.14417	1.53331	0.643265	0.13618	0.634107	0.128633	0.953507	0.639218	0.515218	0.918307	0.517495	0.632344	0.0689876	1.77183	0.80099	5.57607	0.995123	0.772377	1.94841	0.560625	2.19265	0.983665	0.0410417	0.89514	0.833034	2.50588	0.775197
Gastroc. Muscle	1115-2	0.953635	0.413076	1.50583	1.17534	0.794945	0.212341	0.610558	1.07563	0.792183	1.44799	0.317414	0.242934	0.895659	0.556098	0.238907	0.607351	1.37021	1.38391	0.319369	0.726505	0.362929	0.992055	1.23471	0.611832	0.132177	0.592802	0.10767	0.905829	0.781641	0.397863	NA	0.584637	0.573317	0.187338	0.820453	0.66439	5.15495	0.900653	0.742851	0.704942	0.357479	1.61501	1.22032	0.0414587	0.808776	0.817342	2.26985	0.993914
Gastroc. Muscle	1115-3	0.54944	1.00006	1.64727	1.18301	0.383222	0.115096	0.632185	1.15315	0.742928	1.81657	0.500346	NA	0.948076	0.482746	0.245222	0.636037	1.37591	1.35595	0.303675	0.827432	0.352291	1.07363	0.843161	0.592756	0.131204	0.64864	0.111544	0.976847	0.945066	0.440023	0.91701	0.742705	0.598981	NA	1.31559	0.706517	3.8896	0.915053	0.794367	1.6365	0.853549	1.88661	0.912896	0.0436344	0.560261	0.904079	3.05838	0.898543
Gastroc. Muscle	1408-1	0.895194	2.21458	0.240782	1.15548	0.157334	0.265784	2.07026	1.05578	1.54474	0.734695	0.180166	0.331294	0.880123	1.7277	0.178996	0.792707	1.47259	1.49198	1.21808	0.484489	0.448702	1.04122	0.131043	0.929914	0.162642	0.699464	0.159897	1.18127	1.16405	0.319553	0.993189	0.231292	0.781645	0.137815	1.5673	0.673278	1.18151	1.35713	0.859293	1.51855	1.47305	0.697428	1.77684	0.107989	0.842654	0.607498	1.53755	0.14996
Gastroc. Muscle	1408-2	0.818466	2.11789	0.546072	1.09759	0.102015	0.254725	1.92382	0.984582	1.53293	1.18254	0.130781	NA	0.840374	1.4511	0.232243	0.793693	1.43126	1.45794	1.16879	0.395737	0.423508	0.97137	0.690221	1.03597	0.160333	0.706844	0.148512	1.1373	1.00235	0.303875	0.675374	0.15796	0.752775	0.259151	1.34346	0.640466	1.08249	1.30907	0.874724	0.218588	2.43655	0.556423	0.853838	0.0919388	0.863627	0.57756	1.35682	NA
Gastroc. Muscle	1408-3	0.556281	1.52442	0.646215	1.14355	0.140633	0.173167	1.94904	0.997534	1.31678	1.00821	0.224398	2.5381	0.842877	1.71806	0.250882	0.777148	1.41941	1.42287	1.19246	0.370427	0.395799	0.975826	0.431152	1.02594	0.158496	0.714964	0.175096	1.2066	0.832333	0.353553	0.392166	0.294145	0.766482	0.336202	1.51328	0.637241	1.0312	1.33105	0.928755	1.09615	2.4044	0.538685	1.3941	0.102563	1.27029	0.575269	1.53507	0.0114737
Gastroc. Muscle	1410-1	0.0930129	0.553423	1.08838	1.12308	0.451453	0.170038	0.365892	0.940436	0.51968	1.1273	0.308056	0.239203	0.952403	1.0192	0.112938	0.599026	1.33395	1.3432	0.336819	0.894211	0.82451	1.0131	NA	0.762445	0.200382	0.567074	0.239162	0.5628	0.0246938	0.74774	1.19661	0.203675	0.54474	0.2648	1.1697	0.555088	2.28427	0.877334	0.895576	1.18419	NA	0.746642	0.0294347	0.106951	0.639816	0.461148	1.38375	0.857617
Gastroc. Muscle	1410-2	0.519114	0.478591	1.35157	1.13177	0.365153	0.189607	0.354346	0.926593	NA	1.20585	0.325298	0.13127	0.936732	0.808602	0.180093	0.602176	1.31944	1.32905	0.253421	0.799702	0.828235	0.956894	NA	0.732404	0.193803	0.584781	0.224414	0.544324	0.521439	0.680575	0.659961	0.258027	0.547773	0.808153	1.25663	0.585699	2.588	0.857127	0.906297	1.11039	NA	0.659716	0.540896	0.102809	0.720031	0.392396	1.47405	0.829513
Gastroc. Muscle	1410-3	0.430681	0.427504	NA	1.14421	0.492111	0.104707	0.382894	0.966284	0.560912	1.35715	0.377422	0.461339	0.964391	0.780787	0.101549	0.604854	1.34287	1.34459	0.268856	0.928829	0.796247	1.06156	NA	0.800395	0.193676	0.571454	0.273444	0.545615	0.540498	0.678532	0.0815796	0.390292	0.56325	NA	1.56486	0.660688	1.73778	0.878588	0.951171	2.35153	0.178274	0.852992	0.430225	0.104489	0.641008	0.726984	1.58533	0.704361
Gastroc. Muscle	1411-1	0.562746	0.529831	1.03013	1.09358	0.465476	0.299563	0.885434	0.942662	0.226914	2.11737	0.272021	1.80943	0.682705	0.602368	0.300366	0.767395	1.39931	1.44011	0.52826	0.627565	0.335739	1.12432	0.625881	0.830073	0.139766	0.774202	0.170107	0.874599	0.849276	0.41692	0.639508	0.363001	0.822807	NA	1.31752	1.86969	3.67844	1.132	0.644598	0.93008	0.598234	0.499429	0.696541	0.0686952	0.454496	0.277865	1.62406	0.902843
Gastroc. Muscle	1411-2	0.965916	0.527868	0.860531	1.12763	0.369912	0.302577	0.919253	0.957352	1.36436	2.5214	0.0425412	0.65816	0.692204	0.619055	0.217813	0.768593	1.41409	1.42148	0.521188	0.425759	0.329241	1.17798	0.278048	0.831305	0.138505	0.766606	0.133151	0.918962	1.09599	0.448188	0.262928	0.338998	0.824425	0.102886	1.65516	1.92746	2.95466	1.09761	0.637953	1.10644	0.255078	0.505487	NA	0.0699766	0.44314	0.323581	1.58608	0.920214
Gastroc. Muscle	1411-3	0.661367	1.13212	0.929682	1.07846	0.220896	0.159127	0.828214	0.863761	0.658542	2.79996	0.316142	1.18944	0.64496	0.591627	0.220192	0.712429	1.35022	1.32311	0.519011	0.669179	0.307198	1.07603	NA	0.792093	0.14101	0.715995	0.156044	0.801999	0.806851	0.300184	0.542322	0.419743	0.76995	0.149331	1.49371	1.73953	4.0482	1.01261	0.703549	1.34282	NA	0.499048	0.72496	0.0614182	0.585927	0.157912	1.6163	0.816759
KP	7615-1	2.31973	0.203562	1.11766	1.19571	0.108533	0.366135	0.839167	2.197	0.021494	0.262274	0.0380559	0.765426	1.40235	0.233128	0.0719075	0.999124	1.36908	1.40856	0.245189	0.126652	1.47563	1.04341	0.238393	0.80512	0.133471	1.74799	1.76479	0.517232	0.258941	1.35694	NA	0.327791	1.3603	0.689199	1.45786	0.701989	0.143794	1.38506	1.12412	0.865439	2.38155	3.83382	1.85137	0.149552	0.83033	0.0743077	0.133492	0.636157
KP	7615-2	0.863999	0.405796	NA	1.25921	0.17138	0.370752	0.875667	2.23044	0.237536	0.565535	0.150199	0.912448	1.39981	0.0742178	NA	0.996087	1.41852	1.43499	0.231471	0.0865242	1.5917	1.08239	NA	0.941543	0.132958	1.81647	1.89418	0.464	0.565312	1.38523	0.63097	0.267528	1.3187	0.891378	1.16858	0.776034	0.134044	1.40106	1.19852	1.324	2.30682	3.70675	1.2976	0.129142	0.766332	0.120375	0.12861	0.0561746
KP	7615-3	0.708667	NA	1.1827	1.29747	0.134835	0.315015	0.938627	2.46509	0.310971	0.632342	0.108624	1.64427	1.52995	0.223551	NA	1.09157	1.48549	1.46234	0.285311	0.106337	1.63739	1.14564	0.0248161	0.891349	0.140047	1.89713	2.02034	0.575294	0.373793	1.25178	0.782452	0.354596	1.45598	0.803137	1.63278	0.726557	0.267177	1.54353	1.31171	0.642976	5.02982	4.46744	2.02856	0.154593	0.997377	0.218954	NA	0.696147
KP	7828-1	2.89662	0.939691	1.62931	1.74475	0.154063	0.367505	1.33721	1.80806	0.330084	1.43846	0.152769	1.21257	1.93335	0.517549	0.142496	1.09438	2.28378	2.44615	0.225209	0.202833	1.54249	1.0163	0.309911	0.842762	0.12622	1.74182	1.69677	0.792291	0.717362	1.23304	1.19399	0.18114	1.37145	0.654534	3.43106	0.860022	0.135918	1.1148	0.797283	0.948244	1.31889	1.99266	2.66521	0.111138	0.830757	0.761081	0.288721	0.819866
KP	7828-2	0.626947	3.22911	1.45179	1.16406	0.0963448	0.410799	1.54498	1.65561	NA	1.06017	0.231152	0.887929	1.82874	0.00733977	0.116413	1.00772	1.3254	1.31706	0.231303	0.167742	1.49026	1.00733	0.326299	0.859502	0.191258	1.68438	1.90263	0.707747	0.547176	0.988036	0.917012	0.250359	1.26647	0.87754	1.14812	0.962787	0.0413119	1.13242	1.21301	0.922289	3.80677	1.61396	2.49187	0.177677	1.31881	0.195011	0.366941	1.19364
KP	7828-3	0.873392	0.603274	0.419983	1.26794	0.0945078	0.342154	1.60045	1.8251	0.302954	1.49718	0.234286	5.52134	1.94926	0.4275	0.107361	1.07966	1.4513	1.48496	0.23323	0.334367	1.58558	1.01374	0.24418	0.876211	0.192516	1.75157	2.03129	0.783718	0.472868	1.26779	0.656324	0.201675	1.38068	0.483963	1.23229	0.947142	0.0451103	1.1592	1.23835	0.502751	2.6043	1.87001	3.60542	0.186886	1.04562	0.621439	0.528637	1.56043
KP	7830-1	0.253119	3.2435	0.259616	0.842371	0.382412	1.44415	0.974503	0.133708	3.25452	1.04706	5.01747	1.90676	0.626725	3.52901	1.52797	0.956958	0.399626	0.381737	1.67599	4.3231	2.26668	0.674267	0.825365	0.948914	3.951	0.892596	0.952442	0.673769	0.483338	1.66612	1.3986	2.05039	0.945026	0.977241	NA	0.815426	0.0288194	0.851398	1.5474	1.127	NA	0.332842	0.50767	4.10438	2.15219	2.4054	0.78941	0.68882
KP	7830-2	0.295776	2.73826	0.989438	0.871601	0.400114	1.43523	0.954765	0.132396	3.28385	1.41087	5.71919	0.622329	0.620297	3.216	1.46287	0.946994	0.387836	0.39214	1.75281	4.04916	2.24035	0.646299	1.04305	0.887748	3.82696	0.860409	0.892098	0.678389	0.615475	1.70452	1.49356	2.02053	0.927275	1.50174	0.137476	0.81869	0.0751775	0.799535	1.49681	1.11307	NA	0.230201	0.211824	3.96394	1.95508	2.36644	0.840362	0.683665
KP	7830-3	0.63713	4.57743	NA	0.845562	0.128026	1.4266	0.998116	0.131887	2.83574	0.991998	4.38021	3.73566	0.606368	3.0777	1.83769	0.933584	0.404837	0.386205	1.77875	4.01024	2.25633	0.657497	1.13859	0.924644	3.66632	0.895625	0.88667	0.679588	0.789217	1.63	0.991572	1.93946	0.903703	0.784872	0.341904	0.752731	0.0319573	0.828254	1.46128	2.64534	NA	0.280436	0.309756	3.87844	1.59674	3.14085	0.980199	0.863209
KP	7831-1	0.144094	0.59687	0.539003	1.32207	0.439524	0.395203	0.760808	1.2274	0.294972	1.09243	1.36951	0.235778	1.6229	0.54901	0.092453	0.682266	1.31774	1.36923	0.74681	0.548152	0.922464	1.12528	0.364835	0.928909	0.54762	1.05966	1.12844	0.748672	0.552256	1.1549	2.28796	0.347934	0.815333	1.15094	1.32095	1.36184	0.355985	0.84621	1.43865	0.746135	0.532879	0.892144	0.0798214	0.524549	1.23995	0.870029	0.293143	0.641519
KP	7831-2	1.18991	0.454638	NA	1.34341	0.324233	0.380654	0.767955	1.24859	0.501656	1.36332	1.03011	1.20441	1.63472	0.558819	0.228894	0.675661	1.3358	1.33922	0.781065	0.448181	0.92848	1.15166	NA	0.989761	0.568729	1.03624	1.06216	0.737174	0.795793	1.03871	1.41346	0.362053	0.806861	0.688863	1.4255	1.31509	0.166212	0.870345	1.35527	2.28665	0.640628	1.05421	0.511737	0.515949	1.36855	0.598593	0.171745	0.739017
KP	7831-3	0.493866	NA	1.1367	1.3137	0.250646	0.40513	0.785754	1.2372	0.407175	1.22825	1.34598	NA	1.6474	0.555696	0.111171	0.687483	1.31582	1.33665	0.819354	0.336918	0.94846	1.11198	0.531088	0.982672	0.552113	1.05732	1.10074	0.78022	0.823622	1.06122	1.11357	0.331843	0.814756	0.351065	1.14434	1.26147	0.199052	0.859133	1.48625	NA	1.10519	0.994691	0.262831	0.530595	1.71843	1.08192	0.368779	0.87626
KP	7832-1	0.539598	NA	1.31268	1.23147	0.0740702	0.473264	1.1145	1.27051	0.371172	0.875065	0.0293149	0.502124	1.51966	0.254782	0.138554	0.509505	1.35765	1.3646	0.820849	0.230901	0.53676	1.15019	0.321382	0.795636	0.201198	0.858964	0.494651	0.621305	0.526387	0.80859	0.868082	0.375813	0.605398	NA	1.31918	0.988194	0.480203	0.497471	1.00431	NA	0.428647	1.03214	0.0426408	0.256272	0.998184	1.33002	0.263382	0.244333
KP	7832-2	NA	0.0967506	0.916811	1.2452	0.135745	0.460263	1.13176	1.24994	0.156903	1.11591	0.327598	NA	1.52571	0.361278	0.154411	0.511971	1.39141	1.37499	0.660064	0.158521	0.543687	1.15807	0.056255	0.789012	0.193333	0.853829	0.556774	0.575994	0.5933	0.7337	1.07664	0.401991	0.611208	0.758123	1.52042	0.916237	0.357866	0.455835	0.923052	0.674235	0.36285	1.0356	0.16362	0.25701	0.880296	1.37524	0.180199	0.459484
KP	7832-3	0.260324	0.258197	NA	1.3174	0.133985	0.514512	1.23835	1.42998	0.377399	1.31045	0.214439	0.200308	1.66016	0.432542	0.110731	0.574766	1.45317	1.4374	0.908228	0.39557	0.584527	1.17173	NA	0.916978	0.20998	0.891529	0.640104	0.77439	0.676534	0.764112	0.737826	0.509368	0.697495	0.0845303	1.65124	1.03994	0.321875	0.541419	1.09599	1.46377	0.333415	1.27064	0.154804	0.265187	0.842282	1.31505	0.156137	0.492354
KPA	8343-1	NA	0.588091	0.0905241	0.3008	0.2365	0.318803	0.118012	0.0395044	0.377461	0.0891997	1.63284	NA	0.163271	0.165711	0.551057	0.129262	0.316642	0.322016	0.195983	0.0157743	0.432026	0.328182	0.0248873	0.269805	0.522374	0.160852	0.16803	0.195038	0.0792985	0.629692	NA	0.193952	0.127631	NA	NA	0.00555886	0.0872038	0.161636	0.444994	NA	0.241948	NA	NA	0.586393	0.152131	0.200835	0.252966	0.00958661
KPA	8343-2	NA	0.657289	0.520039	0.311496	0.286478	0.336435	0.127175	0.041656	NA	0.0157233	1.62665	NA	0.157978	0.186925	0.509012	0.11758	0.328552	0.332642	0.244109	0.190581	0.4248	0.364889	0.0922983	0.260286	0.576935	0.143451	0.184777	0.140042	0.178177	0.636214	0.414487	0.160262	0.121841	NA	0.121913	0.0408236	0.0761263	0.163992	0.435741	NA	0.665723	0.0317861	NA	0.578137	0.250745	0.11994	0.17367	0.019126
KPA	8343-3	NA	1.69661	0.866864	0.310157	0.32329	0.373319	0.12751	0.0463559	0.348818	0.226997	1.57335	NA	0.17249	0.209227	0.405203	0.136685	0.346373	0.357015	0.251449	0.273543	0.486105	0.405903	0.0297203	0.283356	0.641518	0.175457	0.177389	0.196492	0.278944	0.727375	0.186237	0.165655	0.1428	NA	0.0416432	0.171388	0.186763	0.174448	0.456745	0.0382112	0.604212	0.0457337	NA	0.623962	0.202382	0.288598	0.274632	0.0235802
KPA	8344-1	7.60886	0.671771	1.66743	0.690424	9.38853	3.41525	1.17507	0.15193	0.93174	1.32574	1.97622	4.83134	0.568023	1.56011	4.87396	3.06198	0.291058	0.302583	3.72057	2.04895	1.41656	0.528364	7.76087	3.27913	4.0721	1.97626	2.98949	4.16284	4.0763	0.365454	1.63259	9.4337	3.21255	2.5479	NA	2.40057	0.307152	1.03189	2.09462	0.583971	4.34691	0.326091	5.44226	3.92944	4.38611	1.4763	1.11805	0.94449
KPA	8344-2	2.72119	NA	1.31406	0.733139	9.36214	3.36836	1.13794	0.140196	0.430802	1.57896	1.69639	4.83628	0.562716	1.26606	4.65623	2.97939	0.308052	0.284287	3.77552	1.73656	1.32753	0.547709	8.31017	3.19846	4.04945	1.92854	2.94594	3.82968	3.77687	0.368662	1.4272	9.88048	3.12928	4.0865	NA	1.99467	0.121576	0.972121	1.95039	0.222902	4.94782	0.543097	4.65606	3.47776	3.6255	1.21915	1.14662	1.0019
KPA	8344-3	1.75017	0.292002	1.57513	0.735996	9.30314	3.15981	1.17413	0.140134	0.48119	1.29118	2.05544	8.17546	0.55832	1.2135	4.36979	2.91327	0.325472	0.313025	3.58234	1.51686	1.31269	0.506633	7.33856	3.30292	4.0664	1.8949	2.95849	4.04516	3.75859	0.328926	1.93869	9.11461	3.04355	4.10594	NA	1.75565	0.0258189	0.965866	1.86076	0.311674	5.79027	0.319113	5.31776	3.36272	3.40867	2.45965	0.334662	1.19639
KPA	8345-1	1.90948	0.202791	0.356884	1.08524	1.4816	1.4839	1.65748	1.23679	2.26041	1.65617	2.48634	0.433333	1.36662	1.16584	2.73012	1.70456	0.846284	0.853344	1.97706	1.82973	1.94665	0.976232	1.49688	1.71736	2.86111	1.36774	4.25574	1.26192	1.14997	1.1711	1.61972	1.95501	1.57565	0.14772	0.519396	2.20136	0.524697	1.38339	0.968055	0.328775	0.888945	1.21765	0.635073	1.71815	2.17026	2.25118	1.21494	2.8625
KPA	8345-2	0.753234	0.18355	0.998928	1.10505	1.24327	1.4832	1.62737	1.20981	1.5545	1.24898	3.19666	2.55468	1.37815	2.05425	2.34837	1.69293	0.850626	0.853232	1.82671	1.62207	1.91332	0.997687	1.0212	1.71712	2.71405	1.35125	4.0898	1.19843	1.10708	1.14659	2.06853	1.9808	1.55034	1.25832	0.527134	2.0141	0.650203	1.31169	0.963254	0.697339	1.19067	1.36441	0.781394	1.69108	2.15734	1.83746	1.12277	2.4255
KPA	8345-3	0.782162	NA	0.356907	1.04962	1.29628	1.38789	1.58506	1.10158	1.545	1.92819	3.17261	2.28206	1.32734	1.42841	2.61761	1.58251	0.797352	0.815474	1.72066	1.38446	1.75413	0.907218	1.05955	1.47579	2.72729	1.27418	4.06368	1.13306	0.977086	1.01156	1.25051	1.98715	1.43544	0.585701	0.811597	1.83354	0.347977	1.16976	0.965714	0.96424	0.612935	1.42581	0.558235	1.69464	2.35232	1.53279	0.901901	2.41828
KPA	8373-1	1.13571	0.267701	0.400238	0.983093	0.648098	2.05696	1.09806	0.514041	6.04654	0.516626	4.48189	0.159523	1.12052	3.39716	2.06243	1.13325	0.655697	0.657456	1.34241	2.98812	1.68315	0.862153	2.00967	0.849205	3.12059	1.34007	1.58762	1.05961	0.861214	2.07614	2.64516	2.24471	0.972551	0.664413	0.558503	1.01672	0.0568405	1.10971	1.02576	0.610505	4.03454	0.738472	0.212833	1.74596	2.30769	2.23609	1.51918	1.26573
KPA	8373-2	0.255886	0.860259	0.985774	0.97538	0.698182	1.95417	1.02441	0.470478	3.73962	0.799185	2.99249	NA	1.03792	2.66271	1.74354	1.02474	0.620884	0.638062	1.22379	2.4726	1.57572	0.856552	1.43622	0.815848	2.98498	1.22184	1.42561	0.864985	1.18647	1.98183	1.5695	2.59725	0.86983	0.0772407	0.299779	0.945453	0.0338367	1.06019	1.0172	1.19386	1.88488	0.586759	NA	1.65022	2.12343	1.98808	1.24776	1.22709
KPA	8373-3	1.22565	0.9304	0.938647	0.996557	0.948224	1.99932	1.20798	0.536344	4.00102	0.594132	4.36648	3.75552	1.15767	3.65615	1.83647	1.11216	0.715013	0.708576	1.39379	2.38975	1.73164	0.89566	1.77562	0.914643	2.93448	1.37085	1.56318	1.22036	1.04625	2.03389	1.67763	2.3786	0.953517	0.866217	0.4506	0.96502	0.0241093	1.12547	1.06401	0.69963	1.65151	0.843654	0.40619	1.7211	1.87835	3.29533	2.28114	1.24345
KPA	8374-1	NA	1.31187	0.514752	0.614079	1.37354	1.1943	0.21444	0.0701984	4.03814	0.235311	1.19493	0.419552	0.411106	1.65286	1.46951	0.453851	0.269951	0.254621	0.988219	1.30128	1.3079	0.436521	0.328277	0.58968	2.95011	0.59431	1.01345	0.408764	0.444345	1.56689	0.182259	2.9006	0.431204	0.383366	NA	0.188455	0.20234	0.751421	0.559328	NA	2.50048	0.192012	0.170354	1.21306	0.977912	0.79368	0.855754	2.51289
KPA	8374-2	NA	0.907079	0.103993	0.626484	1.33835	1.17121	0.193988	0.0636608	2.67146	0.30127	1.32404	NA	0.381922	1.47443	1.17521	0.405483	0.273279	0.265532	0.857425	1.23246	1.18417	0.418798	0.463779	0.569303	2.59429	0.579952	0.979879	0.460201	0.344386	1.58372	0.630946	2.9857	0.399401	NA	0.135955	0.297534	0.28814	0.717004	0.473712	NA	3.04174	0.156347	0.226658	1.07665	0.998495	0.854542	0.925097	2.47737
KPA	8374-3	0.0295068	0.651069	0.746851	0.698831	1.48375	1.28343	0.251898	0.085043	2.65543	0.260679	1.33331	NA	0.455282	1.78429	1.79366	0.491656	0.295431	0.289027	1.05948	1.54461	1.37573	0.503478	0.726914	0.675003	3.13346	0.643951	1.20555	0.599392	0.652313	1.55674	0.625709	3.61562	0.499476	0.502427	0.190337	0.527274	0.0626684	0.845658	0.522742	0.0768381	0.656335	0.128728	0.346925	1.24479	1.18592	1.92428	0.795179	2.8351
[truncated: 230 more columns]
