# Supplementary material for: Targeting glutamine metabolism slows soft tissue sarcoma growth
Source: Nat Commun. 2020 Jan 24;11:498. doi: 10.1038/s41467-020-14374-1 (PMC6981153; doi:10.1038/s41467-020-14374-1)
Supplement: Supplementary file 8 — Source data [file 41467_2020_14374_MOESM8_ESM.zip]

Archive with 2 entries (2 files):
- 220024_2_related_ms_4302390_q2mfwf.xlsx
- 220024_2_related_ms_4302391_q2mfwf.xlsx
