# Supplementary material for: Targeting glutamine metabolism slows soft tissue sarcoma growth
Source: Nat Commun. 2020 Jan 24;11:498. doi: 10.1038/s41467-020-14374-1 (PMC6981153; doi:10.1038/s41467-020-14374-1)
Supplement: Supplementary file 8 — Source data [file 41467_2020_14374_MOESM8_ESM.zip › 220024_2_related_ms_4302390_q2mfwf.xlsx]

## Sheet: Figure 1
Source Data: Figure 1
Fig. 1B
	KP	KPH2
Tumour Weight (mg)	521	1502
	581	1480
	1002	1204
	102	711
	219	2066
	650	1050
	628	650
	550
Fig. 1D
		Metabolite
Tissue Type	Sample ID	Glutamine	Tech. Mean	Mean	Glutamate	Tech. Mean	Mean	Aspartate	Tech. Mean	Mean	Asparagine	Tech. Mean	Mean
Muscle	WTA - 1	1.80584	2.04189	3.4135	0.416995	0.331762	0.399719	NA	0.475703	0.462269	NA	0.389078	0.491319
Muscle	WTA - 2	2.16703			0.30617			0.433412			0.365711
Muscle	WTA - 3	2.1528			0.272121			0.517993			0.412444
Muscle	WTB - 1	4.89842	5.2354		0.32052	0.687201		0.283568	0.267958		0.677849	0.558271
Muscle	WTB - 2	5.57239			0.677441			0.252347			0.438693
Muscle	WTB - 3	NA			1.06364			NA			NA
Muscle	WTC - 1	5.74626	4.77231		0.331212	0.28519		0.66298	0.484209		NA	0.584021
Muscle	WTC - 2	2.82759			0.245455			0.305439			0.489625
Muscle	WTC - 3	5.74306			0.278902			NA			0.678416
Muscle	WTD - 1	2.59484	2.76482		0.260521	0.407532		NA	0.783335		0.485485	0.573865
Muscle	WTD - 2	2.88988			0.322744			0.794817			0.559064
Muscle	WTD - 3	2.80975			0.639329			0.771853			0.677046
Muscle	WTE - 1	1.74263	2.2531		0.206513	0.286912		0.380083	0.300142		0.28533	0.351363
Muscle	WTE - 2	2.94762			0.318525			0.218759			0.361823
Muscle	WTE - 3	2.06905			0.335698			0.301583			0.406936
KP	2604 - 1	0.173676	0.145521	1.18002	0.946652	0.909975	1.34637	0.384648	0.309147	1.31847	1.57149	1.21001	1.31799
KP	2604 - 2	0.138033			1.04351			0.257979			0.84853
KP	2604 - 3	0.124855			0.739766			0.284813			NA
KP	2605 - 1	0.273206	0.346132		1.07662	1.51199		0.419105	0.538459		1.17253	1.0379
KP	2605 - 2	0.425885			2.20481			0.704846			NA
KP	2605 - 3	0.339305			1.25454			0.491425			0.903268
KP	2638 - 1	0.783449	0.783042		1.77659	1.32062		1.44534	1.32813		1.86037	1.58659
KP	2638 - 2	0.764011			0.879328			1.27026			1.3128
KP	2638 - 3	0.801666			1.30593			1.26878			NA
KP	2655 - 1	3.11838	2.94574		1.73384	1.73384		2.70316	3.42962		1.91389	1.87609
KP	2655 - 2	4.08232			NA			NA			NA
KP	2655 - 3	1.63652			NA			4.15608			1.83829
KP	2690 - 1	3.22424	1.67966		1.21658	1.25542		1.05476	0.986968		1.02212	0.87937
KP	2690 - 2	1.05103			1.47398			0.824894			0.822681
KP	2690 - 3	0.76371			1.07569			1.08125			0.793311
KPH2	4035 - 1	0.989264	1.2494	1.71327	1.12213	1.26547	1.21578	1.92067	2.10424	1.33772	1.07389	1.05347	1.54129
KPH2	4035 - 2	1.39317			1.16334			2.28601			1.20339
KPH2	4035 - 3	1.36576			1.51094			2.10604			0.883124
KPH2	4044 - 1	1.32464	2.01689		1.15164	1.37904		1.53282	1.48896		2.63514	2.59857
KPH2	4044 - 2	2.66869			NA			1.21617			NA
KPH2	4044 - 3	2.05733			1.60644			1.7179			2.56199
KPH2	4045 - 1	2.96123	2.96996		0.352827	0.33983		0.221387	0.252932		0.405478	0.435085
KPH2	4045 - 2	3.60609			0.327795			0.263506			0.492354
KPH2	4045 - 3	2.34257			0.338869			0.273902			0.407423
KPH2	4051 - 1	0.178069	0.215053		1.13204	1.10118		0.415521	0.334845		0.402111	0.943761
KPH2	4051 - 2	0.186316			NA			0.289901			0.348579
KPH2	4051 - 3	0.280773			1.07032			0.299115			2.08059
KPH2	4058 - 1	2.61556	2.11507		2.1625	1.99338		2.17288	2.50761		1.79648	2.67558
KPH2	4058 - 2	NA			NA			NA			NA
KPH2	4058 - 3	1.61458			1.82427			2.84235			3.55469
Fig. 1E
		Metabolite
Tissue Type	Sample ID	Glutamine	Tech. Mean	Mean	Glutamate	Tech. Mean	Mean	Aspartate	Tech. Mean	Mean	Asparagine	Tech. Mean	Mean
Muscle	1114-1	1.10673	1.12649	1.07357	0.280718	0.269722	0.179823	0.244478	0.238806	0.202375	0.582613	0.602469	0.642244
Muscle	1114-2	1.10399			0.261604			0.230932			0.580481
Muscle	1114-3	1.16875			0.266844			0.241008			0.644312
Muscle	1115-1	0.91241	0.952555		0.13618	0.133187		0.129887	0.147993		0.572433	0.559866
Muscle	1115-2	0.94814			0.132177			0.143347			0.484878
Muscle	1115-3	0.997114			0.131204			0.170746			0.622286
Muscle	1408-1	1.09096	1.11579		0.162642	0.16049		0.191078	0.190837		0.720788	0.668708
Muscle	1408-2	1.09891			0.160333			0.189314			0.639713
Muscle	1408-3	1.15751			0.158496			0.192119			0.645622
Muscle	1410-1	1.19994	1.20144		0.200382	0.195954		0.281268	0.279264		0.569682	0.616293
Muscle	1410-2	1.15896			0.193803			0.27037			0.619895
Muscle	1410-3	1.24541			0.193676			0.286154			0.659301
Muscle	1411-1	0.958683	0.971592		0.139766	0.13976		0.158194	0.154977		0.746124	0.763886
Muscle	1411-2	0.969195			0.138505			0.16917			0.804556
Muscle	1411-3	0.986899			0.14101			0.137566			0.740976
KP	7615-1	1.26291	1.30754	1.22165	0.133471	0.135492	0.975581	1.20419	1.12706	0.993662	0.829932	0.953767	0.973139
KP	7615-2	1.30749			0.132958			1.12459			0.918674
KP	7615-3	1.35221			0.140047			1.05241			1.11269
KP	7828-1	0.97845	1.33221		0.12622	0.169998		0.546625	0.709572		0.539814	0.703359
KP	7828-2	1.53776			0.191258			0.820188			0.749679
KP	7828-3	1.4804			0.192516			0.761902			0.820585
KP	7830-1	0.594545	0.602004		3.951	3.81476		2.24489	2.27364		1.84344	1.80635
KP	7830-2	0.614638			3.82696			2.27422			1.81248
KP	7830-3	0.596831			3.66632			2.30181			1.76314
KP	7831-1	1.47706	1.53846		0.54762	0.556154		0.547845	0.526773		0.831979	0.817785
KP	7831-2	1.54813			0.568729			0.545341			0.796945
KP	7831-3	1.59021			0.552113			0.487133			0.824431
KP	7832-1	1.29803	1.32804		0.201198	0.201504		0.33797	0.331263		0.588288	0.584428
KP	7832-2	1.31212			0.193333			0.372932			0.556182
KP	7832-3	1.37397			0.20998			0.282887			0.608814
KPA	8343-1	0.694803	0.68878	0.81305	0.522374	0.580276	2.66328	0.530492	0.56891	2.63849	0.433086	0.445837	1.39332
KPA	8343-2	0.688503			0.576935			0.546249			0.442022
KPA	8343-3	0.683035			0.641518			0.629989			0.462402
KPA	8344-1	0.949233	0.925642		4.0721	4.06265		4.63081	4.90458		1.49128	1.10684
KPA	8344-2	0.907402			4.04945			4.98645			1.06909
KPA	8344-3	0.92029			4.0664			5.09649			0.760159
KPA	8345-1	1.04713	1.04896		2.86111	2.76748		1.89477	1.91625		2.18119	2.15739
KPA	8345-2	1.07297			2.71405			1.91997			2.21944
KPA	8345-3	1.02678			2.72729			1.934			2.07153
KPA	8373-1	0.793301	0.795413		3.12059	3.01335		2.60709	2.61217		1.87986	1.73102
KPA	8373-2	0.766742			2.98498			2.57038			1.82332
KPA	8373-3	0.826196			2.93448			2.65904			1.48987
KPA	8374-1	0.551992	0.606454		2.95011	2.89262		2.84855	3.19052		1.94253	1.52554
KPA	8374-2	0.617018			2.59429			3.05695			1.31077
KPA	8374-3	0.650351			3.13346			3.66605			1.32332
Fig. 1F
Cell line: MMSC
N1						N2						N1						Mean
Glucose (mM)	5		0			Glucose (mM)	5		0			Glucose (mM)	5		0			Glucose	5	0	5	0
Glutamine (mM)	2	0	2	0		Glutamine (mM)	2	0	2	0		Glutamine (mM)	2	0	2	0		Q	2	2	0	0
T0	6.2	5.6	5	6.3		T0	6.2	5.6	5	6.3		T0	5.2	4.5	3.21	4.2		T0	0.835	0.825167	0.845	0.946667
	4.4	7.2	4.4	7.5			4.4	7.2	4.4	7.5			2.3	5.8	3.5	5		T24	2.72717	2.02917	2.435	2.13817
	8.5	5.3	8.8	7.5			8.5	5.3	8.8	7.5			4.4	4.2	6.4	5		T48	8.485	4.19	8.37183	3.36867
T0 Average	6.36667	6.03333	6.06667	7.1		T0 Average	6.36667	6.03333	6.06667	7.1		T0 Average	3.96667	4.83333	4.37	4.73333		T72	21.75	12.395	17.7833	8.28167
T24	23.5	21.1	16.4	19.8		T24	15.3	13.76	12.35	15.86		T24	16.3	13.45	13.4	16.2
	23.4	22.1	15.2	10.2			14.93	13.21	13.86	13.26			15.5	14.2	11.2	14.2
	22.5	20.5	16.7	11.1			14.2	12.78	12.14	12.17			18	15	10.5	15.5
T24 Average	23.1333	21.2333	16.1	13.7		T24 Average	14.81	13.25	12.7833	13.7633		T24 Average	16.6	14.2167	11.7	15.3
T48	51	65	35.8	23.2		T48	62.5	59.21	28.7	24.2		T48	45.5	60.2	30.2	25.6
	54.2	45	21.1	20.12			62.9	50	27.2	26.5			75.2	50.5	31.2	22.1
	52	55	20.1	18.8			50	58.7	29.5	26.1			55.8	58.7	27.6	15.5
T48 Average	52.4	55	25.6667	20.7067		T48 Average	58.4667	55.97	28.4667	25.6		T48 Average	58.8333	56.4667	29.6667	21.0667
T72	132	121	62	50		T72	129	151	90	46		T72	130	101	85	56
	164	120	80	52			162	93	95	50			162	111	86.5	61.5
	145	140	70	34.4			137	127	84	70			144	103	91.2	77
T72 Average	147	127	70.6667	45.4667		T72 Average	142.667	123.667	89.6667	55.3333		T72 Average	145.333	105	87.5667	64.8333
Cells p/ well						Cells p/ well						Cells p/ well
T0	0.955	0.905	0.91	1.065		T0	0.955	0.905	0.91	1.065		T0	0.595	0.725	0.6555	0.71
T24	3.47	3.185	2.415	2.055		T24	2.2215	1.9875	1.9175	2.0645		T24	2.49	2.1325	1.755	2.295
T48	7.86	8.25	3.85	3.106		T48	8.77	8.3955	4.27	3.84		T48	8.825	8.47	4.45	3.16
T72	22.05	19.05	10.6	6.82		T72	21.4	18.55	13.45	8.3		T72	21.8	15.75	13.135	9.725
Cell line: C2C12
N1						N2						N3						Mean
Glucose (mM)	5		0			Glucose (mM)	5		0			Glucose (mM)	5		0			Glucose	5	0	5	0
Glutamine (mM)	2	0	2	0		Glutamine (mM)	2	0	2	0		Glutamine (mM)	2	0	2	0		Q	2	2	0	0
T0	9.97	11.7	17	10.6		T0	12.9	9.97	9.38	9.97		T0	12.9	11.7	12.3	9.97		T0	1.89033	1.75083	1.641	1.58267
	20.5	14.7	8.8	9.38			9.38	10.6	12.8	9.97			12.9	8.8	7.8	11.2		T24	5.80167	5.13667	2.55167	2.75167
	14.7	9.97	15.8	15.2			10.2	9.82	11.2	9.81			9.97	11.2	9.97	8.86		T48	17.1667	8.455	1.61567	0.856
T0 Average	15.0567	12.1233	13.8667	11.7267		T0 Average	10.8267	10.13	11.1267	9.91667		T0 Average	11.9233	10.5667	10.0233	10.01		T72	48.2833	24.6333	1.81833	0.835333
T24	39.3	16.4	36.9	27		T24	21.7	16.2	28.7	19.4		T24	26.4	16.4	34	17.2
	35.2	23.5	49.9	22.3			39.5	18.8	32.2	15.2			37.5	13.5	29.9	19.9
	57.5	12.9	38.7	17			52.5	21.2	30.7	12.4			38.5	14.2	27.2	14.7
T24 Average	44	17.6	41.8333	22.1		T24 Average	37.9	18.7333	30.5333	15.6667		T24 Average	34.1333	14.7	30.3667	17.2667
T48	197	17.6	69.8	4.11		T48	75	8.8	61	2.35		T48	66	5.28	49.2	8.21
	230	12.3	59.2	4.69			76	15.2	62	1.17			79	12.3	50	9.38
	150	9.21	55.1	12.6			85	7.62	52	1.24			72	8.63	49	7.61
T48 Average	192.333	13.0367	61.3667	7.13333		T48 Average	78.6667	10.54	58.3333	1.58667		T48 Average	72.3333	8.73667	49.4	8.4
T72	589	13.5	302	9.12		T72	262	12.2	112	7.02		T72	130	7.62	103	4.59
	649	12.3	249	5.86			245	13.1	139	5.82			190	9.97	112	3.11
	485	17	201	7.04			202	15.2	121	6.21			145	8.21	139	1.35
T72 Average	574.333	14.2667	250.667	7.34		T72 Average	236.333	13.5	124	6.35		T72 Average	155	8.6	118	3.01667
Cells p/ well						Cells p/ well						Cells p/ well
T0	2.2585	1.8185	2.08	1.759		T0	1.624	1.5195	1.669	1.4875		T0	1.7885	1.585	1.5035	1.5015
T24	6.6	2.64	6.275	3.315		T24	5.685	2.81	4.58	2.35		T24	5.12	2.205	4.555	2.59
T48	28.85	1.9555	9.205	1.07		T48	11.8	1.581	8.75	0.238		T48	10.85	1.3105	7.41	1.26
T72	86.15	2.14	37.6	1.101		T72	35.45	2.025	18.6	0.9525		T72	23.25	1.29	17.7	0.4525
Cell line: KP-6634
N1						N2						N3						Mean
Glucose (mM)	5		0			Glucose (mM)	5		0			Glucose (mM)	5		0			Glucose	5	0	5	0
Glutamine (mM)	2	0	2	0		Glutamine (mM)	2	0	2	0		Glutamine (mM)	2	0	2	0		Q	2	2	0	0
T0	8.21	8.21	18.8	2.93		T0	12.3	11.1	4.11	5.86		T0	8.21	11.7	15.8	5.28		T0	1.67033	1.81417	1.62983	1.14733
	15.2	16.4	9.97	3.07			8.8	4.35	4.69	9.97			18.8	8.86	22.3	9.38		T24	3.21667	3.98	1.85517	1.25633
	7.62	17	11.1	14.7			9.38	10.2	9.38	8.83			11.7	9.97	12.7	8.82		T48	8.505	10.3067	1.02117	1.0175
T0 Average	10.3433	13.87	13.29	6.9		T0 Average	10.16	8.55	6.06	8.22		T0 Average	12.9033	10.1767	16.9333	7.82667		T72	17.3583	22.3833	0.947167	0.912167
T24	19.4	15.8	29.3	14.1		T24	35.3	17	24.6	5.86		T24	12.9	11.7	16.6	4.11
	20.5	13.5	36.4	16.4			28.2	12.9	32.8	12.9			13.6	7.62	21.1	4.46
	16.4	7.62	29.9	4.11			32.6	15.2	27.9	9.92			14.1	9.97	20.2	3.52
T24 Average	18.7667	12.3067	31.8667	11.5367		T24 Average	32.0333	15.0333	28.4333	9.56		T24 Average	13.5333	9.76333	19.3	4.03
T48	39.3	7.62	95	4.11		T48	84.5	8.21	82.1	7.62		T48	25.2	4.89	39.3	3.52
	39.9	12.3	88.1	12.1			122	2.93	77.5	7.72			29.9	6.45	28.5	6.45
	55.1	8.21	82.7	5.86			88.2	4.94	92.7	8.12			26.2	5.72	32.5	5.55
T48 Average	44.7667	9.37667	88.6	7.35667		T48 Average	98.2333	5.36	84.1	7.82		T48 Average	27.1	5.68667	33.4333	5.17333
T72	98.5	3.52	189	2.35		T72	113	3.28	128	5.28		T72	112	8.21	141	9.97
	111	4.58	215	1.82			118	12.2	122	9.97			124	7.28	127	7.62
	128	4.36	173	5.86			124	7.28	141	8.21			113	6.12	107	3.65
T72 Average	112.5	4.15333	192.333	3.34333		T72 Average	118.333	7.58667	130.333	7.82		T72 Average	116.333	7.20333	125	7.08
Cells p/ well						Cells p/ well						Cells p/ well
T0	1.5515	2.0805	1.9935	1.035		T0	1.524	1.2825	0.909	1.233		T0	1.9355	1.5265	2.54	1.174
T24	2.815	1.846	4.78	1.7305		T24	4.805	2.255	4.265	1.434		T24	2.03	1.4645	2.895	0.6045
T48	6.715	1.4065	13.29	1.1035		T48	14.735	0.804	12.615	1.173		T48	4.065	0.853	5.015	0.776
T72	16.875	0.623	28.85	0.5015		T72	17.75	1.138	19.55	1.173		T72	17.45	1.0805	18.75	1.062
Cell line: KPH2-7215
N1						N2						N3						Mean
Glucose (mM)	5		0			Glucose (mM)	5		0			Glucose (mM)	5		0			Glucose	5	0	5	0
Glutamine (mM)	2	0	2	0		Glutamine (mM)	2	0	2	0		Glutamine (mM)	2	0	2	0		Q	2	2	0	0
T0	24	9.38	10.6	23.5		T0	10.2	11.1	15.8	10.2		T0	19.4	12.3	8.8	12.9		T0	2.2595	1.967	1.665	2.0175
	19.9	7.04	21.1	9.38			9.97	12.6	12.8	11.5			13.5	14.7	12.3	12.3		T24	5.90167	8.51	2.24167	2.21133
	12.9	9.38	13.5	21.1			13.5	12.2	13.2	9.97			12.2	11.2	9.92	10.2		T48	32.6283	27.3	1.352	0.692833
T0 Average	18.9333	8.6	15.0667	17.9933		T0 Average	11.2233	11.9667	13.9333	10.5567		T0 Average	15.0333	12.7333	10.34	11.8		T72	73.2	73.9	0.670167	0.6235
T24	30.5	16.4	45.7	18.2		T24	40.5	12.8	71.7	18.2		T24	40.5	17.1	52.2	17.6
	40.5	16.4	71.6	18.2			37.5	14.8	59.5	14.7			49.9	21.1	48.7	11.7
	24	12.9	49.9	9.38			45.5	7.8	61.5	12.5			45.2	15.2	49.8	12.2
T24 Average	31.6667	15.2333	55.7333	15.26		T24 Average	41.1667	11.8	64.2333	15.1333		T24 Average	45.2	17.8	50.2333	13.8333
T48	156	7.04	130	5.86		T48	386	22.3	260	6.45		T48	88.6	7.62	99.7	4.11
	209	4.26	145	4.69			426	6.45	318	4.69			100	6.45	85.1	3.52
	199	4.11	129	4.11			301	18.2	375	3.62			92.1	4.69	96.2	4.52
T48 Average	188	5.13667	134.667	4.88667		T48 Average	371	15.65	317.667	4.92		T48 Average	93.5667	6.25333	93.6667	4.05
T72	511	3.52	486	2.93		T72	472	3.52	386	2.03		T72	434	2.35	437	3.52
	628	5.08	535	2.93			518	2.08	452	3.28			407	7.78	727	4.26
	473	2.35	473	3.28			428	5.56	486	5.21			521	7.97	452	9.97
T72 Average	537.333	3.65	498	3.04667		T72 Average	472.667	3.72	441.333	3.50667		T72 Average	454	6.03333	538.667	5.91667
Cells p/ well						Cells p/ well						Cells p/ well
T0	2.84	1.29	2.26	2.699		T0	1.6835	1.795	2.09	1.5835		T0	2.255	1.91	1.551	1.77
T24	4.75	2.285	8.36	2.289		T24	6.175	1.77	9.635	2.27		T24	6.78	2.67	7.535	2.075
T48	28.2	0.7705	20.2	0.733		T48	55.65	2.3475	47.65	0.738		T48	14.035	0.938	14.05	0.6075
T72	80.6	0.5475	74.7	0.457		T72	70.9	0.558	66.2	0.526		T72	68.1	0.905	80.8	0.8875
Fig. 5B
Cell line: MMSC
N1				N2				N3				Mean
% Viability	+Q	-Q		% Viability	+Q	-Q		% Viability	+Q	-Q		% Viability	+Q	-Q
	81.4	82.4			80.4	82.7			99.6	86.9			89.2167	87.4833
	89.8	89.9			90.1	89.2			94	93.8
Mean	85.6	86.15		Mean	85.25	85.95		Mean	96.8	90.35
Cell line: C2C12
N1				N2				N3				Mean
% Viability	+Q	-Q		% Viability	+Q	-Q		% Viability	+Q	-Q		% Viability	+Q	-Q
	86.5	56.7			72.1	57.5			90.4	69.2			83.8167	60.5444
	85	55.7			80.2	51.5			89.8	72.2
	84.1	56.9							91.4	66.3
Mean	85.2	56.4333		Mean	76.15	54.5		Mean	90.1	70.7
Cell line: C2C12 D3
N1				N2				N3				Mean
% Viability	+Q	-Q		% Viability	+Q	-Q		% Viability	+Q	-Q		% Viability	+Q	-Q
	94.4	94.4			95.9	95.9			76	80.5			88.7389	90.2944
	94.3	95			95.9	95.8			75.7	80.3
	94.7	94.5			96.2	96
Mean	94.4667	94.6333		Mean	95.9	95.85		Mean	75.85	80.4
Cell line: C2C12 D6
N1				N2				N3				Mean
% Viability	+Q	-Q		% Viability	+Q	-Q		% Viability	+Q	-Q		% Viability	+Q	-Q
	96.7	96.7			97	90.1			80.6	80.5			91.6111	89.0667
	96.9	96.6			97.1	90.4			80.1	80.4
	98.7	96.2			97.1	90.5
Mean	97.4333	96.5		Mean	97.05	90.25		Mean	80.35	80.45
Cell line: KP-6634
N1				N2				N3				Mean
% Viability	+Q	-Q		% Viability	+Q	-Q		% Viability	+Q	-Q		% Viability	+Q	-Q
	82.8	55			79.2	32.7			75.4	59.2			79.6222	44.7722
	79.9	44.4			79.6	32.1			78.4	51.9
	85	39.7
Mean	82.5667	46.3667		Mean	79.4	32.4		Mean	76.9	55.55
Cell line: KPH2-7215
N1				N2				N3				Mean
% Viability	+Q	-Q		% Viability	+Q	-Q		% Viability	+Q	-Q		% Viability	+Q	-Q
	79.4	30.9			74.6	35.9			73.5	26.1			76.9944	27.8667
	81.1	29			72.3	21.9			80.4	28.5
	85.3	27.1							72.9	22.5
Mean	81.9333	29		Mean	73.45	28.9		Mean	75.6	25.7

## Sheet: Figure 2
Source Data: Figure 2
Fig. 2A
Cell line: C2C12
N1							N2							N3
Hours	+Q	-Q	Q+PYR	-Q+DKG	-Q+E		Hours	+Q	-Q	Q+PYR	-Q+DKG	-Q+E		Hours	+Q	-Q	Q+PYR	-Q+DKG	-Q+E			+Q	-Q	Q+PYR	-Q+DKG	-Q+E
T0	5.28	4.14	2.2	5.21	4.2		T0	3	3	2.35	2	3.21		T0	3	3.2	5.2	3.2	3.21		T0	0.610167	0.5405	0.661167	0.511833	0.6025
	6.45	5.28	5.21	6.3	4.2			2	2	5.21	3	5.21			5	4.2	4.2	2.5	2.35		T24	2.52083	0.9035	1.96	2.16633	1.49483
	5.38	4.11	5	4.1	3			2.5	3	6	1.9	5.77			4	3.5	4.3	2.5	5		T48	10.3633	1.48267	4.71417	3.29517	2.2805
T0 Average	5.70333	4.51	4.13667	5.20333	3.8		T0 Average	2.5	2.66667	4.52	2.3	4.73		T0 Average	4	3.63333	4.56667	2.73333	3.52		T72	18.6	2.53217	9.48933	7.84333	5.809
T24	12.3	5.21	10.1	13.5	8.92		T24	25.3	8.74	12	12.11	10.87		T24	16.7	8.97	15.7	18.8	16.2
	12.5	4.22	12	15	8.8			18.7	7.54	15.3	10.87	10.5			15	5.21	10.8	17	11.1
	18.2	5	15	16.7	5.3			14.55	5	15.7	11	8			18	4.32	11	15	10
T24 Average	14.3333	4.81	12.3667	15.0667	7.67333		T24 Average	19.5167	7.09333	14.3333	11.3267	9.79		T24 Average	16.5667	6.16667	12.5	16.9333	12.4333
T48	48.9	12	34.58	27.98	10.93		T48	72	15	35	20	15		T48	76	4.69	15.61	18.11	14.93
	77.7	12.22	45	29.9	18.21			75	11	45	21	18			60	5.21	13.78	15.8	13.21
	86.2	10.84	42.8	18.72	17			78	10	32.88	29	17.55			48	8	18.2	17.2	12
T48 Average	70.9333	11.6867	40.7933	25.5333	15.38		T48 Average	75	12	37.6267	23.3333	16.85		T48 Average	61.3333	5.96667	15.8633	17.0367	13.38
T72	106	15.35	48.21	49.8	40.2		T72	145	25	78	68	65		T72	109	10.21	58.1	35.8	12.3
	100	15.72	45.55	48.7	35.55			185	22	75	76	58			113	12.23	47	34	15.69
	95	16.21	67.5	68.3	45.8			165	21	88	55	55			98	14.21	62	35	21
T72 Average	100.333	15.76	53.7533	55.6	40.5167		T72 Average	165	22.6667	80.3333	66.3333	59.3333		T72 Average	106.667	12.2167	55.7	34.9333	16.33
Cells p/ well							Cells p/ well							Cells p/ well
T0	0.8555	0.6765	0.6205	0.7805	0.57		T0	0.375	0.4	0.678	0.345	0.7095		T0	0.6	0.545	0.685	0.41	0.528
T24	2.15	0.7215	1.855	2.26	1.151		T24	2.9275	1.064	2.15	1.699	1.4685		T24	2.485	0.925	1.875	2.54	1.865
T48	10.64	1.753	6.119	3.83	2.307		T48	11.25	1.8	5.644	3.5	2.5275		T48	9.2	0.895	2.3795	2.5555	2.007
T72	15.05	2.364	8.063	8.34	6.0775		T72	24.75	3.4	12.05	9.95	8.9		T72	16	1.8325	8.355	5.24	2.4495
Cell line: KP-6634
N1							N2							N3
Hours	+Q	-Q	Q+PYR	-Q+DKG	-Q+E		Hours	+Q	-Q	Q+PYR	-Q+DKG	-Q+E		Hours	+Q	-Q	Q+PYR	-Q+DKG	-Q+E			+Q	-Q	Q+PYR	-Q+DKG	-Q+E
T0	4.6	5	4.95	5.5	4.58		T0	3.3	6	4	3.23	2.8		T0	3.2	4	5.21	3.22	2		T0	0.584667	0.771667	0.627667	0.61	0.603167
	4.4	5	2.93	4.23	8.45			2.78	5	4	2.23	2.5			3.2	4	5	3.3	3		T24	5.12833	0.942167	2.4255	3.68817	2.753
	6.3	4.3	4.57	6	7.86			4	5	2	6	2			3.3	8	5	2.89	3		T48	13.7133	1.07167	4.4485	7.27217	5.588
T0 Average	5.1	4.76667	4.15	5.24333	6.96333		T0 Average	3.36	5.33333	3.33333	3.82	2.43333		T0 Average	3.23333	5.33333	5.07	3.13667	2.66667		T72	24.3167	1.17267	10.9425	18.1833	13.8667
T24	45	5.21	17	25	20.18		T24	35.2	8.25	15.2	25.3	20.3		T24	25.8	8.97	11.1	16.9	15.8
	32.7	6.5	18.2	26	21.45			40	4.55	18.65	27	15.6			21.3	5.28	9.78	18.22	19.4
	41	5	15.6	33.87	18.45			38.7	7.6	25	28	18			28	5.17	15	21	16
T24 Average	39.5667	5.57	16.9333	28.29	20.0267		T24 Average	37.9667	6.8	19.6167	26.7667	17.9667		T24 Average	25.0333	6.47333	11.96	18.7067	17.0667
T48	92.1	6.45	25.33	55.3	45.21		T48	82.2	6.32	27	40	35.8		T48	92	7.45	28.21	49	34
	98.8	5.72	27.32	50.33	40.27			85	8	35	41	31			90	7	32.2	40	45
	95.7	5.91	31	62.7	39			98	10	30.85	49	31			89	7.45	30	49	34
T48 Average	95.5333	6.02667	27.8833	56.11	41.4933		T48 Average	88.4	8.10667	30.95	43.3333	32.6		T48 Average	90.3333	7.3	30.1367	46	37.6667
T72	178	5.45	62.2	152	105.8		T72	180	10.2	90	128	98		T72	145	5.21	58.8	99	65.2
	165	7.11	88.75	160	106.2			145	12	87.2	125	88.2			152	4.54	65.6	84	75.1
	166	8.85	79	130	105.5			167	12	65	128	110			161	5	60	85	78
T72 Average	169.667	7.13667	76.65	147.333	105.833		T72 Average	164	11.4	80.7333	127	98.7333		T72 Average	152.667	4.91667	61.4667	89.3333	72.7667
Cells p/ well							Cells p/ well							Cells p/ well
T0	0.765	0.715	0.6225	0.7865	1.0445		T0	0.504	0.8	0.5	0.573	0.365		T0	0.485	0.8	0.7605	0.4705	0.4
T24	5.935	0.8355	2.54	4.2435	3.004		T24	5.695	1.02	2.9425	4.015	2.695		T24	3.755	0.971	1.794	2.806	2.56
T48	14.33	0.904	4.1825	8.4165	6.224		T48	13.26	1.216	4.6425	6.5	4.89		T48	13.55	1.095	4.5205	6.9	5.65
T72	25.45	1.0705	11.4975	22.1	15.875		T72	24.6	1.71	12.11	19.05	14.81		T72	22.9	0.7375	9.22	13.4	10.915
Cell line: KPH2-7215
N1							N2							N3
Hours	+Q	-Q	Q+PYR	-Q+DKG	-Q+E		Hours	+Q	-Q	Q+PYR	-Q+DKG	-Q+E		Hours	+Q	-Q	Q+PYR	-Q+DKG	-Q+E			+Q	-Q	Q+PYR	-Q+DKG	-Q+E
T0	3.69	6.45	2.35	3.87	7.04		T0	3	3	3	2	2.8		T0	2	2	5.23	2	2		T0	0.464667	0.5355	0.512667	0.526333	0.576
	4.72	4.4	2.35	4.72	5.11			2	2	3	3	2.5			2	2	4.21	3	3		T24	8.73183	0.886	3.89867	6.8115	5.222
	4.97	6.28	2.12	5.69	7.11			2.5	3	5	5.3	2			3	3	3.5	2	3		T48	19.9083	0.999	9.32833	15.3967	13.1525
T0 Average	4.46	5.71	2.27333	4.76	6.42		T0 Average	2.5	2.66667	3.66667	3.43333	2.43333		T0 Average	2.33333	2.33333	4.31333	2.33333	2.66667		T72	34.1167	1.091	14.3675	27.85	18.6667
T24	57.5	8.21	18.78	48.21	28.55		T24	52.1	5.32	32.1	50.21	40.21		T24	55.6	5.21	28.21	38.8	35.04
	67	4.5	21.55	47	32.5			67.5	4.65	28	54	45.22			55.21	6.45	32.3	35.27	34.8
	74	6.8	19.58	38.2	32			50	7.5	20.4	55	37			45	4.52	33	42	28
T24 Average	66.1667	6.50333	19.97	44.47	31.0167		T24 Average	56.5333	5.82333	26.8333	53.07	40.81		T24 Average	51.9367	5.39333	31.17	38.69	32.6133
T48	158	4.11	85	115	89		T48	132	7	62.2	89	79		T48	127.5	8	59.7	104	92.35
	137	3.27	65	118	90			125	9	56	90	77			125	7	58.8	98.8	91.7
	132	3.56	77	90	97			128	10	51	109	65.1			130	8	45	110	108
T48 Average	142.333	3.64667	75.6667	107.667	92		T48 Average	128.333	8.66667	56.4	96	73.7		T48 Average	127.5	7.66667	54.5	104.267	97.35
T72	172	2.35	102	190	135		T72	225	15	98.5	198	102		T72	204	5.21	88.7	165	130
	288	1.76	100	180	120			222	12	85.55	187	100			201	6.21	95.3	175	135
	289	2.93	98	217	148			225	12	92	182	100			221	8	102	177	150
T72 Average	249.667	2.34667	100	195.667	134.333		T72 Average	224	13	92.0167	189	100.667		T72 Average	208.667	6.47333	95.3333	172.333	138.333
Cells p/ well							Cells p/ well							Cells p/ well
T0	0.669	0.8565	0.341	0.714	0.963		T0	0.375	0.4	0.55	0.515	0.365		T0	0.35	0.35	0.647	0.35	0.4
T24	9.925	0.9755	2.9955	6.6705	4.6525		T24	8.48	0.8735	4.025	7.9605	6.1215		T24	7.7905	0.809	4.6755	5.8035	4.892
T48	21.35	0.547	11.35	16.15	13.8		T48	19.25	1.3	8.46	14.4	11.055		T48	19.125	1.15	8.175	15.64	14.6025
T72	37.45	0.352	15	29.35	20.15		T72	33.6	1.95	13.8025	28.35	15.1		T72	31.3	0.971	14.3	25.85	20.75
Fig. 2B
Cell line: C2C12
N1							N2							N3							Mean
% Viability	+Q	-Q	-Q+PYR	-Q+DKG	-Q+E		% Viability	+Q	-Q	-Q+PYR	-Q+DKG	-Q+E		% Viability	+Q	-Q	-Q+PYR	-Q+DKG	-Q+E		% Viability	+Q	-Q	-Q+PYR	-Q+DKG	-Q+E
	74.16	55.01	82.62	82.49	62.37			92.84	27.08	60.18	74.06	64.2			93.68	24.24	93.84	73.56	72.78			86.6983	34.3683	79.0683	76.9533	65.96
	73.08	51.34	83.49	82.31	61.09			93.28	25.8	60.54	74.74	63.62			93.15	22.74	93.74	74.56	71.7
Mean	73.62	53.175	83.055	82.4	61.73		Mean	93.06	26.44	60.36	74.4	63.91		Mean	93.415	23.49	93.79	74.06	72.24
Cell line: C2C12 D3
N1							N2							N3							Mean
% Viability	+Q	-Q	-Q+PYR	-Q+DKG	-Q+E		% Viability	+Q	-Q	-Q+PYR	-Q+DKG	-Q+E		% Viability	+Q	-Q	-Q+PYR	-Q+DKG	-Q+E		% Viability	+Q	-Q	-Q+PYR	-Q+DKG	-Q+E
	88.66	99.54	99.36	99.68	86.5			93.38	78.14	89.1	71.34	98.08			93.84	81.44	90.14	98.64	97.92			92.5567	86.49	92.94	89.94	94.2433
	90.84	99.78	99.38	99.46	86.88			94.48	78.98	90.54	71.78	97.54			94.14	81.06	89.12	98.74	98.54
Mean	89.75	99.66	99.37	99.57	86.69		Mean	93.93	78.56	89.82	71.56	97.81		Mean	93.99	81.25	89.63	98.69	98.23
Cell line: C2C12 D6
N1							N2							N3							Mean
% Viability	+Q	-Q	-Q+PYR	-Q+DKG	-Q+E		% Viability	+Q	-Q	-Q+PYR	-Q+DKG	-Q+E		% Viability	+Q	-Q	-Q+PYR	-Q+DKG	-Q+E		% Viability	+Q	-Q	-Q+PYR	-Q+DKG	-Q+E
	92.7	93.38	95.38	95.16	96.26			93.36	83.56	94.88	87.58	95.22			93.18	84.18	94.42	88.24	68.36			91.3867	84.4233	94.92	91.5983	85.66
	93.12	93.44	94.92	94.94	96.7			92.64	83.54	94.42	88.32	95.1			83.32	68.44	95.5	95.35	62.32
Mean	92.91	93.41	95.15	95.05	96.48		Mean	93	83.55	94.65	87.95	95.16		Mean	88.25	76.31	94.96	91.795	65.34
Cell line: KP-6634
N1							N2							N3							Mean
% Viability	+Q	-Q	-Q+PYR	-Q+DKG	-Q+E		% Viability	+Q	-Q	-Q+PYR	-Q+DKG	-Q+E		% Viability	+Q	-Q	-Q+PYR	-Q+DKG	-Q+E		% Viability	+Q	-Q	-Q+PYR	-Q+DKG	-Q+E
	81.85	41.38	41.55	83.12	58			77.8	45.2	73.4	72.06	76.2			75.74	48.02	38.8	81.26	80.9			77.8117	44.9467	51.2183	80.51	70.9267
	81.5	41.56	41.4	83.1	57.72			74.76	46.3	74.34	82.16	70.94			75.22	47.22	37.82	81.36	81.8
Mean	81.675	41.47	41.475	83.11	57.86		Mean	76.28	45.75	73.87	77.11	73.57		Mean	75.48	47.62	38.31	81.31	81.35
Cell line: KPH2-7215
N1							N2							N3							Mean
% Viability	+Q	-Q	-Q+PYR	-Q+DKG	-Q+E		% Viability	+Q	-Q	-Q+PYR	-Q+DKG	-Q+E		% Viability	+Q	-Q	-Q+PYR	-Q+DKG	-Q+E		% Viability	+Q	-Q	-Q+PYR	-Q+DKG	-Q+E
	75.47	35.71	62.9	89.95	64.23			78.1	58.04	58.1	81.04	57.24			78.62	72.01	58.6	80.28	80.5			77.2267	50.4133	59.9883	83.77	67.21
	75.59	35.19	62.35	89.95	63.69			77.82	57.5	59.18	81.06	57.76			77.76	44.03	58.8	80.34	79.84
Mean	75.53	35.45	62.625	89.95	63.96		Mean	77.96	57.77	58.64	81.05	57.5		Mean	78.19	58.02	58.7	80.31	80.17
Fig. 2D
N1
	Citrate M+4		Succinate M+4		Fumarate M+4		Malate M+4			Mean
Cell Line	APE	Mean	APE	Mean		Mean		Mean		(M+4)	C2C12	KP-6634	KPH2-7215
C2C12	32.0722	30.9218	13.1929	17.005	11.804	13.1137	61.1987	61.4596		Citrate	23.4515	24.3706	21.1588
C2C12	29.7715		20.8171		14.4233		61.7205			Succinate	16.9502	13.3748	12.0646
KP-6634	34.2282	35.4538	6.15768	6.15768	17.3111	16.1797	51.7439	52.9177		Fumarate	15.8551	21.5235	21.5235
KP-6634	36.6794		6.15768		15.0483		54.0915			Malate	46.5046	34.0518	26.3642
KPH2-7215	25.7632	20.1046	7.093	6.59074	10.6224	16.1797	36.406	31.1454
KPH2-7215	14.446		6.08847		9.2905		25.8847
N2
	Citrate M+4		Succinate M+4		Fumarate M+4		Malate M+4
Cell Line	APE	Mean	APE	Mean		Mean		Mean
C2C12	23.4226	23.5219	16.579	17.3955	15.831	17.1991	63.8552	62.0026
C2C12	23.6213		18.2119		18.5671		60.15
KP-6634	16.4543	14.9489	4.37904	4.9166	11.137	18.6768	28.5197	34.877
KP-6634	13.4436		5.45416		26.2165		41.2343
KPH2-7215	20.1975	24.5981	9.12122	11.2532	19.2206	18.6768	30.2646	35.7344
KPH2-7215	28.9988		13.3851		11.591		41.2043
N3
	Citrate M+4		Succinate M+4		Fumarate M+4		Malate M+4
Cell Line	APE	Mean	APE	Mean		Mean		Mean
C2C12	14.4657	15.9107	15.4	16.45	13.4637	17.2526	16.2054	16.0515
C2C12	17.3558		17.5		21.0416		15.8977
KP-6634	23.6791	22.7091	26.9	29.05	29.0442	29.7139	13.211	14.3607
KP-6634	21.7391		31.2		30.3836		15.5105
KPH2-7215	16.5256	18.7737	17.2	18.35	18.5302	29.7139	12.6683	12.2127
KPH2-7215	21.0218		19.5		21.4338		11.7571
Fig. 2E
N1
	Aspartate (M+4)			Mean
Cell Line	APE	Mean		(M+4)	C2C12	KP-6634	KPH2-7215
C2C12	13.22	23.03		Aspartate	19.0398	41.2798	30.8358
C2C12	32.84
KP-6634	68.1793	69.1417
KP-6634	70.1041
KPH2-7215	59.9126	51.7513
KPH2-7215	43.59
N2
	Aspartate (M+4)
Cell Line	APE	Mean
C2C12	15.0374	17.9044
C2C12	20.7715
KP-6634	22.95	27.8728
KP-6634	32.7957
KPH2-7215	22.6573	21.436
KPH2-7215	20.2147
N3
	Aspartate (M+4)
Cell Line	APE	Mean
C2C12	14.7	16.185
C2C12	17.67
KP-6634	27.04	26.825
KP-6634	26.61
KPH2-7215	20	19.32
KPH2-7215	18.64
Fig. 2F
N1				N4
	Aspartate				Aspartate			Mean
Cell Line	nmol/mg protein	Mean		Cell Line	nmol/mg protein	Mean			C2C12	KP-6634	KPH2-7215
C2C12	6.38058	6.94033		C2C12	3.78378	3.74681		Aspartate	6.29394	23.544	12.55
C2C12	7.50008			C2C12	3.70983
KP-6634	22.0675	21.2612		KP-6634	22.0675	21.2612
KP-6634	20.455			KP-6634	20.455
KPH2-7215	12.3944	11.4546		KPH2-7215	12.3944	11.4546
KPH2-7215	10.5149			KPH2-7215	10.5149
N2				N5
	Aspartate				Aspartate
Cell Line	nmol/mg protein	Mean		Cell Line	nmol/mg protein	Mean
C2C12	8.92418	8.81024		C2C12	9.81257	8.79261
C2C12	8.69629			C2C12	7.77266
KP-6634	16.229	17.7646		KP-6634	19.9116	27.5418
KP-6634	19.3003			KP-6634	35.172
KPH2-7215	12.0505	9.99937		KPH2-7215	13.182	14.9964
KPH2-7215	7.94823			KPH2-7215	16.8107
N3
	Aspartate
Cell Line	nmol/mg protein	Mean
C2C12	3.13041	3.17968
C2C12	3.22895
KP-6634	27.3397	29.8912
KP-6634	32.4428
KPH2-7215	13.3802	14.845
KPH2-7215	16.3098

## Sheet: Figure 3
Source Data: Figure 3
Fig. 3B
		Metabolite
Tissue Type	Sample ID	Carbamoyl-P	Tech. Mean	Mean	Orotate	Tech. Mean	Mean	Adenine	Tech. Mean	Mean	Guanine	Tech. Mean	Mean
Muscle	WTA - 1	0.0429192	0.0793575	0.358968	0.139938	0.161392	0.114536	0.619952	0.577631	0.772196	0.793994	1.1009	0.505954
Muscle	WTA - 2	0.0511388			0.142257			0.528688			0.968386
Muscle	WTA - 3	0.144015			0.201981			0.584254			1.54031
Muscle	WTB - 1	0.0251117	0.732764		0.0857196	0.176712		0.873607	0.955713		0.157256	0.705381
Muscle	WTB - 2	0.188022			0.0253381			0.604486			0.147884
Muscle	WTB - 3	1.98516			0.419079			1.38905			1.811
Muscle	WTC - 1	0.185243	0.172037		NA	0.0334232		1.17417	1.29302		0.292504	0.444923
Muscle	WTC - 2	0.11601			0.0368227			1.40279			0.265607
Muscle	WTC - 3	0.214859			0.0300237			1.30212			0.776657
Muscle	WTD - 1	0.0889645	0.09505		0.14642	0.117459		0.651448	0.595264		0.140591	0.0995272
Muscle	WTD - 2	0.0631842			0.154902			0.591212			0.061317
Muscle	WTD - 3	0.133001			0.0510552			0.543134			0.0966737
Muscle	WTE - 1	0.144517	0.715634		0.165554	0.0836945		0.46382	0.43935		0.230512	0.179046
Muscle	WTE - 2	0.0494386			0.0527395			0.435227			0.188373
Muscle	WTE - 3	1.95294			0.0327903			0.419003			0.118253
KP	2604 - 1	2.53288	1.87935	2.40165	1.62686	1.77026	1.70324	3.30499	5.45225	2.52075	5.32162	4.53572	2.8295
KP	2604 - 2	1.54898			1.34549			8.64653			3.86067
KP	2604 - 3	1.55618			2.33843			4.40522			4.42486
KP	2605 - 1	1.71557	2.30219		2.81249	2.58837		3.04403	2.84688		3.38837	3.64779
KP	2605 - 2	2.76281			1.22555			2.95524			2.26355
KP	2605 - 3	2.4282			3.72707			2.54138			5.29146
KP	2638 - 1	2.93191	3.26316		1.50053	2.63579		2.24749	1.66029		5.09902	4.56075
KP	2638 - 2	2.42927			4.36581			1.11567			5.08828
KP	2638 - 3	4.42831			2.04102			1.61771			3.49493
KP	2655 - 1	2.29335	1.61806		0.381518	0.529444		1.13635	1.00603		1.42788	1.03619
KP	2655 - 2	0.0234376			0.175026			0.832006			0.482207
KP	2655 - 3	2.5374			1.03179			1.04975			1.19848
KP	2690 - 1	1.96692	2.94549		1.29278	0.992328		0.721639	1.63832		0.328623	0.367068
KP	2690 - 2	1.76442			0.827274			3.47327			0.354925
KP	2690 - 3	5.10511			0.856928			0.720058			0.417654
KPH2	4035 - 1	1.66045	1.92279	1.56709	1.44542	2.37987	1.44468	2.1521	2.77581	2.46311	4.46541	4.95368	3.03734
KPH2	4035 - 2	1.61425			4.06305			3.46903			6.10021
KPH2	4035 - 3	2.49366			1.63113			2.70629			4.29541
KPH2	4044 - 1	1.25052	1.17025		1.14896	1.07621		4.50755	2.18141		1.98358	2.51777
KPH2	4044 - 2	1.19103			1.01197			1.09979			2.37712
KPH2	4044 - 3	1.0692			1.06769			0.936902			3.19261
KPH2	4045 - 1	0.0822697	0.0862898		0.162697	0.186154		0.621617	0.601892		0.0911007	0.0969287
KPH2	4045 - 2	0.128902			0.254592			0.434002			0.086482
KPH2	4045 - 3	0.0476972			0.141173			0.750058			0.113203
KPH2	4051 - 1	2.74712	1.99726		2.55556	1.60987		2.39427	2.62371		4.12454	3.99683
KPH2	4051 - 2	1.06879			1.18559			1.73449			4.7219
KPH2	4051 - 3	2.17587			1.08847			3.74235			3.14404
KPH2	4058 - 1	2.14492	2.65889		2.51018	1.97131		1.10467	4.13274		4.32656	3.62151
KPH2	4058 - 2	NA			0.558168			10.462			NA
KPH2	4058 - 3	3.17286			2.84559			0.831526			2.91646
Fig. 3C
N1	Adenine			N4	Adenine			Mean
Cell Line	pmol/mg protein	Mean		Cell Line	pmol/mg protein	Mean			C2C12	KP-6634	KPH2-7215
C2C12	317.301	308.31		C2C12	402.828	387.818		Adenine	400.871	507.831	585.445
C2C12	299.319			C2C12	372.808
KP-6634	925.79	981.545		KP-6634	264.353	253.563
KP-6634	1037.3			KP-6634	242.773
KPH2-7215	763.15	794.06		KPH2-7215	407.855	429.765
KPH2-7215	824.97			KPH2-7215	451.675
N2	Adenine
Cell Line	pmol/mg protein	Mean
C2C12	410.177	482.956
C2C12	555.734
KP-6634	344.319	336.968
KP-6634	329.616
KPH2-7215	377.067	389.605
KPH2-7215	402.144
N3	Adenine
Cell Line	pmol/mg protein	Mean
C2C12	374.5	424.4
C2C12	474.3
KP-6634	494.8	459.25
KP-6634	423.7
KPH2-7215	808.1	728.35
KPH2-7215	648.6
Fig. 3D
N1	Adenine					Mean
Cell Line	(M+2)	Mean	(M+3)	Mean		Adenine	C2C12	KP-6634	KPH2-7215
C2C12	4.92233	5.90813	3.12	4.165		M+2	3.23985	2.24516	4.20905
C2C12	6.89394		5.21			M+3	4.23236	5.41835	9.0669
KP-6634	2.51114	2.78272	3.45117	4.1788
KP-6634	3.0543		4.90644
KPH2-7215	8.82366	9.12724	12.5143	11.9922
KPH2-7215	9.43081		11.47
N2	Adenine
Cell Line	(M+2)	Mean	(M+3)	Mean
C2C12	2.16739	2.08636	2.39706	2.28891
C2C12	2.00532		2.18076
KP-6634	2.22915	2.36466	6.94871	8.48013
KP-6634	2.50016		10.0115
KPH2-7215	2.1915	2.27978	10.158	10.2871
KPH2-7215	2.36806		10.4161
N3	Adenine
Cell Line	(M+2)	Mean	(M+3)	Mean
C2C12	1.78081	1.72505	6.54428	6.24316
C2C12	1.66929		5.94204
KP-6634	1.48468	1.58809	3.54195	3.59612
KP-6634	1.69151		3.65028
KPH2-7215	1.25148	1.22013	4.93717	4.92147
KPH2-7215	1.18879		4.90577
Fig. 3E	Calculated as % cells at T72 compared to 2 mM Q + Nucl
Cell Line: C2C12
N1								N2								N3
	Condition								Condition								Condition							Mean
	0 uM Nucleosides			50 uM Nucleosides					0 uM Nucleosides			50 uM Nucleosides					0 uM Nucleosides			50 uM Nucleosides					-Nucl	+Nucl
Gln	2	1	0	2	1	0		Gln	2	1	0	2	1	0		Gln	2	1	0	2	1	0		2 mM Q	100	96.6457
T0	5.4	5.6	5.6	6.2	5.3	5.6		T0	4.5	6.7	5.5	3.2	4.3	4		T0	6.3	4.5	4.6	5.2	6.2	5.2		1 mM Q	52.2779	52.9476
	6	7.2	3.2	4.4	4.21	7.2			5	5.2	6.1	5.6	5	4.21			5.1	5.2	5	5.4	5.3	4.3		0 mM Q	3.66962	5.43005
	5.2	8.5	3.62	8.5	7.5	5.3			4.8	4.5	5.2	4	5	6			5.4	4.5	5	3.2	4.5	5.3
T0 Average	5.53333	7.1	4.14	6.36667	5.67	6.03333		T0 Average	4.76667	5.46667	5.6	4.26667	4.76667	4.73667		T0 Average	5.6	4.73333	4.86667	4.6	5.33333	4.93333
T24	21.7	14.6	4.2	25	16.5	7		T24	19.9	12.8	7.62	26.4	18.1	8.12		T24	22.3	18.5	7.2	23.5	18.2	11.2
	34.6	11.7	5.8	23	15.78	8.2			23.5	12.1	5.67	21	19.2	10.14			22	21	8.6	21	19.7	6.2
	29	12	6.2	27	16	8			25.7	11.1	6.21	18.7	18.7	9.97			26	20	8.3	25	17	8.8
T24 Average	28.4333	12.7667	5.4	25	16.0933	7.73333		T24 Average	23.0333	12	6.5	22.0333	18.6667	9.41		T24 Average	23.4333	19.8333	8.03333	23.1667	18.3	8.73333
T48	52.8	30	8.96	74	35.4	10.1		T48	76.3	48.7	6.45	70.2	46.3	16.21		T48	80	49.9	3.52	83.9	72.1	8.8
	56	32.7	10.7	82.5	31	8.3			75	52	5.21	80	52.3	11.2			75	52	3.52	80.4	75.1	8.21
	52	35	8.83	70.7	35.2	11.15			60	45	6.3	78.2	55	13.2			89	48	8	75	70	15
T48 Average	53.6	32.5667	9.49667	75.7333	33.8667	9.85		T48 Average	70.4333	48.5667	5.98667	76.1333	51.2	13.5367		T48 Average	81.3333	49.9667	5.01333	79.7667	72.4	10.67
T72	166	88	5.86	200	74	9.3		T72	180	80	5.23	135	111	9.21		T72	205	120	5.86	216	117	12.3
	146	85	6.38	167	76	8.9			195	90	8.21	150	100	8.3			211	121	5.7	204	110	10.5
	157	75	5.91	121	92	10			170	85	6.33	160	85	8.5			198	110	10	220	98	11
T72 Average	156.333	82.6667	6.05	162.667	80.6667	9.4		T72 Average	181.667	85	6.59	148.333	98.6667	8.67		T72 Average	204.667	117	7.18667	213.333	108.333	11.2667
Cells p/ well								Cells p/ well								Cells p/ well
T0	1.10667	1.42	0.828	1.27333	1.134	1.20667		T0	0.953333	1.09333	1.12	0.853333	0.953333	0.947333		T0	1.12	0.946667	0.973333	0.92	1.06667	0.986667
T24	5.68667	2.55333	1.08	5	3.21867	1.54667		T24	4.60667	2.4	1.3	4.40667	3.73333	1.882		T24	4.68667	3.96667	1.60667	4.63333	3.66	1.74667
T48	10.72	6.51333	1.89933	15.1467	6.77333	1.97		T48	14.0867	9.71333	1.19733	15.2267	10.24	2.70733		T48	16.2667	9.99333	1.00267	15.9533	14.48	2.134
T72	31.2667	16.5333	1.21	32.5333	16.1333	1.88		T72	36.3333	17	1.318	29.6667	19.7333	1.734		T72	40.9333	23.4	1.43733	42.6667	21.6667	2.25333
Growth %	100	52.8785	3.86994	104.051	51.5991	6.01279		Growth %	100	46.789	3.62752	81.6514	54.3119	4.77248		Growth %	100	57.1661	3.5114	104.235	52.9316	5.50489
Cell Line: KP-6634
N1								N2								N3
	Condition								Condition								Condition							Mean
	0 uM Nucleosides			50 uM Nucleosides					0 uM Nucleosides			50 uM Nucleosides					0 uM Nucleosides			50 uM Nucleosides					-Nucl	+Nucl
Gln	2	1	0	2	1	0		Gln	2	1	0	2	1	0		Gln	2	1	0	2	1	0		2 mM Q	100	99.5554
T0	5.4	5.6	5.6	6.2	5.3	5.6		T0	5.4	5.6	5.6	6.2	5.3	5.6		T0	3.2	5.2	5.2	6.2	2.3	5.1		1 mM Q	51.7414	64.1844
	6	7.2	3.2	4.4	4.21	7.2			6	7.2	3.2	4.4	4.21	7.2			4.5	4.2	5.6	4.2	3.2	5.6		0 mM Q	2.8635	6.62589
	5.2	8.5	3.62	8.5	7.5	5.3			5.2	8.5	3.62	8.5	7.5	5.3			3.2	4.1	2.1	3.2	5.1	7
T0 Average	5.53333	7.1	4.14	6.36667	5.67	6.03333		T0 Average	5.53333	7.1	4.14	6.36667	5.67	6.03333		T0 Average	3.63333	4.5	4.3	4.53333	3.53333	5.9
T24	18.7	6.2	4.11	16.2	9.2	3.76		T24	29.4	15.2	7.6	25.8	20.5	10.6		T24	32.5	16.7	7.52	33.2	21.2	10.2
	18.6	8.1	3.21	15.7	8.17	5.17			28.2	18.1	4.62	27	18.8	15.2			30.12	20.1	10.2	31.5	20.3	8.5
	15.2	8.7	3.7	14.2	9	4.21			25	16	5	26	17	5.21			25.2	18.1	12.2	27.5	15.3	7.5
T24 Average	17.5	7.66667	3.67333	15.3667	8.79	4.38		T24 Average	27.5333	16.4333	5.74	26.2667	18.7667	10.3367		T24 Average	29.2733	18.3	9.97333	30.7333	18.9333	8.73333
T48	100	60	5.86	97.6	82	10.25		T48	110	50	5.35	82.1	65.4	15.5		T48	112	45	10.2	112	64	15.2
	121	58	5.86	92.3	86	5.5			105	60	6.5	86	70	12			113	38	12.3	120	72.2	18.6
	115	60	3.2	98	70	7			124	60	10	98	67	5.6			101	55.7	14.1	98.5	45.5	15.4
T48 Average	112	59.3333	4.97333	95.9667	79.3333	7.58333		T48 Average	113	56.6667	7.28333	88.7	67.4667	11.0333		T48 Average	108.667	46.2333	12.2	110.167	60.5667	16.4
T72	250	99.7	7.6	244	140.4	13.2		T72	200	121	8.6	218	130	10.6		T72	220	107	8.6	180	120	15.2
	226	131	2.3	230	141	15.6			191	111	8.7	240	135	12.1			170	98.5	5.2	165	135	13.1
	223	133	4.2	211	157	18			260	105	5	220	150	15			185	90.2	4.3	210	125	14.2
T72 Average	233	121.233	4.7	228.333	146.133	15.6		T72 Average	217	112.333	7.43333	226	138.333	12.5667		T72 Average	191.667	98.5667	6.03333	185	126.667	14.1667
Cells p/ well								Cells p/ well								Cells p/ well
T0	1.10667	1.42	0.828	1.27333	1.134	1.20667		T0	1.10667	1.42	0.828	1.27333	1.134	1.20667		T0	0.726667	0.9	0.86	0.906667	0.706667	1.18
T24	3.5	1.53333	0.734667	3.07333	1.758	0.876		T24	5.50667	3.28667	1.148	5.25333	3.75333	2.06733		T24	5.85467	3.66	1.99467	6.14667	3.78667	1.74667
T48	22.4	11.8667	0.994667	19.1933	15.8667	1.51667		T48	22.6	11.3333	1.45667	17.74	13.4933	2.20667		T48	21.7333	9.24667	2.44	22.0333	12.1133	3.28
T72	46.6	24.2467	0.94	45.6667	29.2267	3.12		T72	43.4	22.4667	1.48667	45.2	27.6667	2.51333		T72	38.3333	19.7133	1.20667	37	25.3333	2.83333
Growth %	100	52.0315	2.01717	97.9971	62.7182	6.69528		Growth %	100	51.7665	3.4255	104.147	63.7481	5.79109		Growth %	100	51.4261	3.14783	96.5217	66.087	7.3913
Cell Line: KPH2-7215
N1								N2								N3
	Condition								Condition								Condition							Mean
	0 uM Nucleosides			50 uM Nucleosides					0 uM Nucleosides			50 uM Nucleosides					0 uM Nucleosides			50 uM Nucleosides					-Nucl	+Nucl
Gln	2	1	0	2	1	0		Gln	2	1	0	2	1	0		Gln	2	1	0	2	1	0		2 mM Q	100	101.893
T0	5.4	5.6	5.6	6.2	5.3	5.6		T0	6.5	5.5	8.2	5.3	6	7		T0	5.6	5.5	6.3	5.2	4.3	6.6		1 mM Q	56.6044	86.9028
	6	7.2	3.2	4.4	4.21	7.2			7.2	7.5	4.5	5.2	6	7			4.6	5.5	6.2	5.6	5	4		0 mM Q	2.59281	21.9332
	5.2	8.5	3.62	8.5	7.5	5.3			5.5	6.5	6.2	5.2	4.2	5			8.2	6	8	7	5	8
T0 Average	5.53333	7.1	4.14	6.36667	5.67	6.03333		T0 Average	6.4	6.5	6.3	5.23333	5.4	6.33333		T0 Average	6.13333	5.66667	6.83333	5.93333	4.76667	6.2
T24	26.1	11.6	6.38	18.7	18.4	19.2		T24	32.4	14	5.3	32.9	18.6	12.3		T24	41.1	25.8	8.8	51.7	27	15.5
	25	12.2	7.2	25	18.8	18.2			29.7	17.3	8.6	27.3	14.1	16			46.3	21.7	13.5	51.1	31.7	19.4
	23.2	12.3	6.71	22.9	19	18.2			33	15	10	30	20	15			39	18	7.6	45	30	18
T24 Average	24.7667	12.0333	6.76333	22.2	18.7333	18.5333		T24 Average	31.7	15.4333	7.96667	30.0667	17.5667	14.4333		T24 Average	42.1333	21.8333	9.96667	49.2667	29.5667	17.6333
T48	128.2	97	5.86	127	118	22		T48	163	93.2	3.52	162.8	97	30		T48	166.9	79.3	7.04	171.2	175.1	19.86
	152	92	5.8	122	117	21			122	80	8.2	152	75	32			164.5	93.4	4.1	168.1	167.5	21.2
	129	91	3.2	128	125	21			110	85	9	112	100	25			120	88	8.8	172	100	18
T48 Average	136.4	93.3333	4.95333	125.667	120	21.3333		T48 Average	131.667	86.0667	6.90667	142.267	90.6667	29		T48 Average	150.467	86.9	6.64667	170.433	147.533	19.6867
T72	286	127	2.93	279	202	52.1		T72	260	160	6.3	265	202	50		T72	250	160	4.11	224	234	60.5
	285	153	5.7	282	265	52.6			265	150	7	280	195	62			214	133	8.72	260	197	57.3
	287	132	4.5	283	255	51.2			270	155	11	250	250	60			220	140	9	250	220	60
T72 Average	286	137.333	4.37667	281.333	240.667	51.9667		T72 Average	265	155	8.1	265	215.667	57.3333		T72 Average	228	144.333	7.27667	244.667	217	59.2667
Cells p/ well								Cells p/ well								Cells p/ well
T0	1.10667	1.42	0.828	1.27333	1.134	1.20667		T0	1.28	1.3	1.26	1.04667	1.08	1.26667		T0	1.22667	1.13333	1.36667	1.18667	0.953333	1.24
T24	4.95333	2.40667	1.35267	4.44	3.74667	3.70667		T24	6.34	3.08667	1.59333	6.01333	3.51333	2.88667		T24	8.42667	4.36667	1.99333	9.85333	5.91333	3.52667
T48	27.28	18.6667	0.990667	25.1333	24	4.26667		T48	26.3333	17.2133	1.38133	28.4533	18.1333	5.8		T48	30.0933	17.38	1.32933	34.0867	29.5067	3.93733
T72	57.2	27.4667	0.875333	56.2667	48.1333	10.3933		T72	53	31	1.62	53	43.1333	11.4667		T72	45.6	28.8667	1.45533	48.9333	43.4	11.8533
Growth %	100	48.0186	1.5303	98.3683	84.1492	18.1702		Growth %	100	58.4906	3.0566	100	81.3836	21.6352		Growth %	100	63.3041	3.19152	107.31	95.1754	25.9942

## Sheet: Figure 4
Source Data: Figure 4
Fig. 4A
	C2C12 D0	C2C12 D3	C2C12 D6	KP-6634	KPH2-7215
Fold change	1	1	1	3	3.5
	1	0.513819	0.348848	2.3541	2.497
	1	0.547364	2.24407	5	2.86813
Mean	1	0.687061	1.19764	3.45137	2.95504
Fig. 4B
	Gastroc. Muscle	KP	KPH2
Fold change	1	6.56527	4.84246
	1	1.41082	1.56982
	1	2.93065	1.01947
	1	2.52519	7.08105
	1	3.24398	5.61869
	1	0.441623	1.8796
Mean	1	2.85292	3.66852
Fig. 4E
	None	Low	Medium	High
UPS	0	1	5	5
Lipo	10	4	2	1
Leiomyo	0	2	5	2
Neurilem	6	3	0	3
Rhabdo	1	1	1	2
Synovial	0	0	3	2
Other	5	2	1	3
Muscle	4	0	1	0
Fig. 4F
	Barretina dataset - GLS expression							Detwiller dataset - GLS expression
Relative expression (log2)	Adipose	Dediff. Lipo.	Leiomyosarcoma	Myxofibrosarcoma	Myxoid/Round Cell	Pleo. Liposarcoma		Relative expression (log2)	Skeletal Muscle	Liposarcoma	Synovial	Fibrosarcoma	Leiomyosarcoma	UPS
	0.18115	0.65485	1.02167	-0.21347	-0.46548	0.18058			-1.77805	-0.83665	0.4176	0.07487	-0.28445	0.36381
	0.96419	0.34633	0.79915	0.17479	-0.30963	-0.2116				-1.97182	0.41137	1.58158	0.39558	-0.5457
	0.47638	1.32055	0.79161	-0.05373	0.21087	-0.02225				-0.03623	0.68598	-0.23381	0.03884	-0.00171
	0.2469	0.96138	0.79339	-0.15151	0.07615	0.27496				-0.85789		0.36864	0.62692	0.36657
	0.14568	0.27245	0.12929	-0.23498	-0.10123	0.14281				-0.27796		0.37425	1.07398	1.00433
	0.56218	1.17565	0.43807	0.19372	0.49312	0.47255				-0.34054		-0.34189		0.02013
	0.73142	0.28769	1.56009	0.15566	0.06051	0.55922				-0.57711				-0.34993
	0.16113	0.47274	0.90588	0.10171	0.21551	0.08582								0.1843
	0.45583	0.17304	1.4016	-0.12277	0.26496	-0.13854
		-0.40402	0.30566	0.39141	0.02327	0.38441
		1.05615	0.13504	-0.01839	0.33207	0.34379
		0.32548	0.4344	0.01402	-0.03611	0.088
		0.48037	0.6659	-0.05507	-0.41164	0.26128
		0.41228	2.23815	0.56494	-0.28155	0.58975
		1.27271	0.55496	0.27674	-0.40035	-0.02467
		0.54079	0.54839	-0.00671	-0.19479	-0.1834
		1.23598	0.71948	0.36605	-0.80332	-0.21293
		0.04586	1.29684	-0.19803	0.12531	-0.05343
		-0.21708	0.4539	0.5489	0.01099	0.09966
		0.20347	2.01255	0.20895	-0.02596	-0.02534
		0.55421		0.46729		-0.66625
		0.39538		0.19396		0.36788
		0.01785		-0.17049		0.13332
		0.30145		0.192
		0.1053		0.38672
		0.73831		-0.10342
		0.40257		0.12133
		0.36395		0.04717
		0.19122		-0.08727
		-0.30442		-0.30055
		-0.36403		0.21475
		0.25041		-0.03126
		0.80635		-0.39706
		0.66191		1.035
		0.37347
		0.14026
		1.56743
		0.50197
		1.36333
		-0.16047
		0.09588
		0.42502
		0.14181
		0.76502
		-0.01694
		0.85237
Fig. 4G
Gibault dataset - GLS expression in leiomyosarcoma (n=51)
Relative expression (log2)	PD	WD Grade 1	WD Grade 2	WD Grade 3
	2	1	4.24793	0.53051
	1.16993	0.53051	3.45943	2.58496
	0.90689	2.58496	4.5157	2.61471
	1.16993	2.90689	2	2.08746
	0.70044		2.75489	0.80735
	0.16992		3.80735	4.6865
	1		3.85798	4.70044
	1.80735		0.45943	1.152
	0.16992		3.06609	6.20701
	1		2.58496	2.75489
	1.39232		2.04439	2.42626
	1.08746		1.24793	2.24793
	3.87036		0.73697	5.35315
	1.39232		2.20945	-0.19265
	-0.19265		5.5157
	1
	0
	1.64386

## Sheet: Figure 5
Source Data: Figure 5
Fig. 5A
Cell line: C2C12
N1						N2						N3						Mean
	Condition						Condition						Condition					Q	+	+	-	-
	+Glutamine		-Glutamine				+Glutamine		-Glutamine				+Glutamine		-Glutamine			CB-839	-	+	-	+
Gln	-C	+C	-C	+C		Gln	-C	+C	-C	+C		Gln	-C	+C	-C	+C		T0	0.786667	0.913333	0.684	0.93
T0	5.4	5.6	5.6	6.2		T0	3.4	4.6	4.6	5.3		T0	5.5	7.1	6.2	5.2		T24	3.7135	2.67883	0.888167	1.02883
	6	7.2	3.2	4.4			5.2	6.2	5.2	5			5.3	5.3	4.5	4.6		T48	8.11833	4.19067	1.11633	0.996167
	5.2	8.5	3.62	8.5			5.2	4.5	3.62	8.5			6	5.8	4.5	8.1		T72	16.9623	10.678	1.28667	1.24133
T0 Average	5.53333	7.1	4.14	6.36667		T0 Average	4.6	5.1	4.47333	6.26667		T0 Average	5.6	6.06667	5.06667	5.96667
T24	33.3	32.3	5.2	8.21		T24	18.38	16.45	4.3	2.93		T24	15.5	8.28	4.62	6.45
	52.2	26.4	9.9	6.4			16.45	19.6	2.96	2.93			9.9	9.3	8.21	11.1
	44.6	18.8	8.2	12.3			17.28	16.8	4.69	4.01			15.2	12.8	5.21	7.4
T24 Average	43.3667	25.8333	7.76667	8.97		T24 Average	17.37	17.6167	3.98333	3.29		T24 Average	13.5333	10.1267	6.01333	8.31667
T48	52.1	34	8.5	12.38		T48	40.3	25.68	4.11	2.76		T48	66	28.2	4.69	2.37
	59	37.5	17.6	14.7			34	27.04	3.93	3.93			77.4	7.3	5.28	3.1
	55.3	41	15	16			41	26.62	4.52	2.93			62	24.1	3.35	1.6
T48 Average	55.4667	37.5	13.7	14.36		T48 Average	38.4333	26.4467	4.18667	3.20667		T48 Average	68.4667	19.8667	4.44	2.35667
T72	98	79.2	8.86	13.5		T72	82.74	83.7	11.35	9.4		T72	101	45.8	2.35	5.86
	109	84	10.1	7.04			120	82.98	12.32	12.6			157	52	8.21	6.27
	110	81	8.3	8.21			110	85	10	9.3			130	47	5.71	2.3
T72 Average	105.667	81.4	9.08667	9.58333		T72 Average	104.247	83.8933	11.2233	10.4333		T72 Average	129.333	48.2667	5.42333	4.81
Cells p/ well						Cells p/ well						Cells p/ well
T0	0.83	1.065	0.621	0.955		T0	0.69	0.765	0.671	0.94		T0	0.84	0.91	0.76	0.895
T24	6.505	3.875	1.165	1.3455		T24	2.6055	2.6425	0.5975	0.4935		T24	2.03	1.519	0.902	1.2475
T48	8.32	5.625	2.055	2.154		T48	5.765	3.967	0.628	0.481		T48	10.27	2.98	0.666	0.3535
T72	15.85	12.21	1.363	1.4375		T72	15.637	12.584	1.6835	1.565		T72	19.4	7.24	0.8135	0.7215
Cell line: KP-6634
N1						N2						N3						Mean
	Condition						Condition						Condition					Q	+	+	-	-
	+Glutamine		-Glutamine				+Glutamine		-Glutamine				+Glutamine		-Glutamine			CB-839	-	+	-	+
Gln	-C	+C	-C	+C		Gln	-C	+C	-C	+C		Gln	-C	+C	-C	+C		T0	0.765	0.814167	0.771333	0.8035
T0	5.4	5.6	5.6	6.2		T0	4.2	4.21	5.23	5.12		T0	6.4	4.5	7.2	5.2		T24	2.03583	0.7895	0.847667	0.590667
	6	7.2	3.2	4.4			3.5	3.33	5.33	5.33			5.3	6.3	5.3	5.2		T48	7.16167	0.807833	0.769167	0.588333
	5.2	8.5	3.62	8.5			4.3	4.21	6.2	4.26			5.6	5	4.6	4		T72	13.8317	1.16183	1.173	0.9745
T0 Average	5.53333	7.1	4.14	6.36667		T0 Average	4	3.91667	5.58667	4.90333		T0 Average	5.76667	5.26667	5.7	4.8
T24	10.97	5.86	5.28	2.35		T24	11.2	3.21	4.12	5.13		T24	16.4	7.04	8.3	3.52
	11.7	2.93	5.31	3.21			13.2	4.22	5.21	4.32			17.4	6.45	8.28	7.2
	10.38	7.8	6.21	2.17			15.2	3.65	3.55	4.33			15.7	6.21	4.6	3.21
T24 Average	11.0167	5.53	5.6	2.57667		T24 Average	13.2	3.69333	4.29333	4.59333		T24 Average	16.5	6.56667	7.06	4.64333
T48	45.7	5.28	4.11	3.7		T48	35.3	3.21	4.58	3.75		T48	63.4	8.8	5.38	3.93
	36.6	7.62	3.27	2.35			36.4	4.33	5.12	5.12			64.6	5.76	4.7	4.2
	39.9	2.93	7.62	5.11			35.8	5.26	4.33	3.44			72	5.28	7.04	3.7
T48 Average	40.7333	5.27667	5	3.72		T48 Average	35.8333	4.26667	4.67667	4.10333		T48 Average	66.6667	6.61333	5.70667	3.94333
T72	85	12.7	8.86	12.35		T72	88.2	10.2	5.65	10.2		T72	94	6.45	7.04	2.35
	92.7	6.3	4.7	3.1			90.1	5.65	8.25	5.21			97	7.21	8.21	5.21
	87.4	6.45	12	11			87.5	7.22	10.3	5.3			108	7.53	5.37	3.75
T72 Average	88.3667	8.48333	8.52	8.81667		T72 Average	88.6	7.69	8.06667	6.90333		T72 Average	99.6667	7.06333	6.87333	3.77
Cells p/ well						Cells p/ well						Cells p/ well
T0	0.83	1.065	0.621	0.955		T0	0.6	0.5875	0.838	0.7355		T0	0.865	0.79	0.855	0.72
T24	1.6525	0.8295	0.84	0.3865		T24	1.98	0.554	0.644	0.689		T24	2.475	0.985	1.059	0.6965
T48	6.11	0.7915	0.75	0.558		T48	5.375	0.64	0.7015	0.6155		T48	10	0.992	0.856	0.5915
T72	13.255	1.2725	1.278	1.3225		T72	13.29	1.1535	1.21	1.0355		T72	14.95	1.0595	1.031	0.5655
Cell Line: KPH2-7215
N1						N2						N3						Mean
	Condition						Condition						Condition					Q	+	+	-	-
	+Glutamine		-Glutamine				+Glutamine		-Glutamine				+Glutamine		-Glutamine			CB-839	-	+	-	+
Gln	-C	+C	-C	+C		Gln	-C	+C	-C	+C		Gln	-C	+C	-C	+C		T0	0.803333	0.976667	0.657333	0.923333
T0	5.4	5.6	5.6	6.2		T0	5.4	5.6	5.6	6.2		T0	4.6	4.5	4.5	7.1		T24	7.50667	1.63967	1.54383	1.53783
	6	7.2	3.2	4.4			6	7.2	3.2	4.4			5.2	6.2	4.5	5.6		T48	14.9817	1.56633	0.869667	0.848333
	5.2	8.5	3.62	8.5			5.2	8.5	3.62	8.5			5.2	5.3	5.6	4.5		T72	51.4	1.25883	0.586667	0.6
T0 Average	5.53333	7.1	4.14	6.36667		T0 Average	5.53333	7.1	4.14	6.36667		T0 Average	5	5.33333	4.86667	5.73333
T24	56.4	11.7	10.5	15.2		T24	52.3	15.2	11.7	11.1		T24	31.7	11.9	5.86	8.6
	58.7	8.21	8.86	13.5			49.9	11.1	13.6	12.8			31.7	10.1	6.21	4.21
	68	13.5	12.4	12.2			55.8	9.38	12.9	9.38			45.9	7.29	10.6	5.28
T24 Average	61.0333	11.1367	10.5867	13.6333		T24 Average	52.6667	11.8933	12.7333	11.0933		T24 Average	36.4333	9.76333	7.55667	6.03
T48	77.4	14.1	8.21	5.35		T48	82.1	7.62	5.6	4.11		T48	134	14.1	3.52	2.93
	82.1	8.69	9.3	4.21			86.4	11.5	4.76	10.7			124	8.1	4.7	3.7
	74.9	11.1	6.71	7			108	8.8	4.69	5.86			130	9.97	4.69	7.04
T48 Average	78.1333	11.2967	8.07333	5.52		T48 Average	92.1667	9.30667	5.01667	6.89		T48 Average	129.333	10.7233	4.30333	4.55667
T72	260	15.2	4.7	6.37		T72	297	9.38	2.17	3.86		T72	384	8.97	3.52	4.21
	314	7.62	8.27	8.61			414	4.69	2.35	3.52			373	9.97	4.7	1.57
	270	8.21	4.11	4.93			380	5.28	2.17	1.17			392	6.21	3.21	1.76
T72 Average	281.333	10.3433	5.69333	6.63667		T72 Average	363.667	6.45	2.23	2.85		T72 Average	383	8.38333	3.81	2.51333
Cells p/ well						Cells p/ well						Cells p/ well
T0	0.83	1.065	0.621	0.955		T0	0.83	1.065	0.621	0.955		T0	0.75	0.8	0.73	0.86
T24	9.155	1.6705	1.588	2.045		T24	7.9	1.784	1.91	1.664		T24	5.465	1.4645	1.1335	0.9045
T48	11.72	1.6945	1.211	0.828		T48	13.825	1.396	0.7525	1.0335		T48	19.4	1.6085	0.6455	0.6835
T72	42.2	1.5515	0.854	0.9955		T72	54.55	0.9675	0.3345	0.4275		T72	57.45	1.2575	0.5715	0.377
Fig. 5B
Cell line: C2C12
N1						N2						N3						Mean
% Viability	+Q	+Q+CB	-Q	-Q+CB		% Viability	+Q	+Q+CB	-Q	-Q+CB		% Viability	+Q	+Q+CB	-Q	-Q+CB		% Viability	+Q	+Q+CB	-Q	-Q+CB
	98.96	77.05	56.13	45.16			82.74	83.7	51.34	40.94			92.81	86.68	64.75	69.92			92.5867	82.9083	57.73	50.255
	98.7	78.16	57.14	45.73			89.38	82.98	52.32	39.6			92.93	88.88	64.7	60.18
Mean	98.83	77.605	56.635	45.445		Mean	86.06	83.34	51.83	40.27		Mean	92.87	87.78	64.725	65.05
Cell line: C2C12 D3
N1						N2						N3						Mean
% Viability	+Q	+Q+CB	-Q	-Q+CB		% Viability	+Q	+Q+CB	-Q	-Q+CB		% Viability	+Q	+Q+CB	-Q	-Q+CB		% Viability	+Q	+Q+CB	-Q	-Q+CB
	96.81	96.15	96.34	94.51			95.16	86.82	91.76	87.28			84.8	84.6	86.8	87.28			92.71	89.5283	91.3883	89.8867
	96.99	96.74	96.19	94.65			95.1	86.26	90.44	87.8			87.4	86.6	86.8	87.8
Mean	96.9	96.445	96.265	94.58		Mean	95.13	86.54	91.1	87.54		Mean	86.1	85.6	86.8	87.54
Cell line: C2C12 D6
N1						N2						N3						Mean
% Viability	+Q	+Q+CB	-Q	-Q+CB		% Viability	+Q	+Q+CB	-Q	-Q+CB		% Viability	+Q	+Q+CB	-Q	-Q+CB		% Viability	+Q	+Q+CB	-Q	-Q+CB
	98.14	98.45	96.02	98.17			96.44	95.46	97.34	97.66			92.0467	90.74	81.775	97.66			94.0822	94.3033	92.6392	98.0583
	97.92	98.19	95.77	98.14			96.16	94.84	97.32	98.36			83.7867	88.14	87.61	98.36
Mean	98.03	98.32	95.895	98.155		Mean	96.3	95.15	97.33	98.01		Mean	87.9167	89.44	84.6925	98.01
Cell line: KP-6634
N1						N2						N3						Mean
% Viability	+Q	+Q+CB	-Q	-Q+CB		% Viability	+Q	+Q+CB	-Q	-Q+CB		% Viability	+Q	+Q+CB	-Q	-Q+CB		% Viability	+Q	+Q+CB	-Q	-Q+CB
	89.48	66.54	38.9	26.2			76.26	65.2	27.1	24.72			76.26	65.2	27.1	24.72			80.8033	63.44	30.82	25.3467
	89.78	63.54	38.62	26.4			76.52	60.08	26.6	25.02			76.52	60.08	26.6	25.02
Mean	89.63	65.04	38.76	26.3		Mean	76.39	62.64	26.85	24.87		Mean	76.39	62.64	26.85	24.87
Cell line: KPH2-7215
N1						N2						N3						Mean
% Viability	+Q	+Q+CB	-Q	-Q+CB		% Viability	+Q	+Q+CB	-Q	-Q+CB		% Viability	+Q	+Q+CB	-Q	-Q+CB		% Viability	+Q	+Q+CB	-Q	-Q+CB
	80.23	54.85	28.64	22.13			96.91	52.7	12.7	9.48			72.7	46.5	6.16	3.6			83.5133	51.1067	15.9883	11.7933
	80.94	55.15	28.65	21.77			96.84	53.18	13.36	9.68			73.46	44.26	6.42	4.1
Mean	80.585	55	28.645	21.95		Mean	96.875	52.94	13.03	9.58		Mean	73.08	45.38	6.29	3.85
Fig. 5C
Cell line: C2C12
N1							N2							N3							Mean
	Condition							Condition							Condition
	+Glutamine				-Glutamine			+Glutamine				-Glutamine			+Glutamine				-Glutamine
	-CB	+CB	+CB+DKG	+CB+E	-CB			-CB	+CB	+CB+DKG	+CB+E	-CB			-CB	+CB	+CB+DKG	+CB+E	-CB			-CB	+CB	+CB+DKG	+CB+E	-CB
T0	5.4	5.6	6.2	5.3	5.2		T0	4.2	5.2	5.2	4.2	4.3		T0	5.21	5.23	4.21	2.12	3.27		T0	0.696833	0.846833	0.843	0.637167	0.579167
	6	7.2	4.4	4.2	5.3			3.5	4.2	4.3	5	2.1			4.2	5.23	5.32	5	3.38		T24	2.48167	2.2	2.21617	2.2595	0.856667
	5.2	8.5	8.5	4.2	4.1			2.8	4.2	4.45	5	2.1			5.3	5.45	8	3.21	5		T48	5.42167	4.035	3.77	3.01333	0.557167
T0 Average	5.53333	7.1	6.36667	4.56667	4.86667		T0 Average	3.5	4.53333	4.65	4.73333	2.83333		T0 Average	4.90333	5.30333	5.84333	3.44333	3.88333		T72	16.5167	12.2333	11.4083	10.02	0.705167
T24	18.7	16.3	15.7	15.2	3.2		T24	15.2	14.3	11.2	12.2	4.2		T24	18.1	11.1	18.5	17.6	8.21
	18.2	15.2	16.4	16.87	5.2			13.2	15	11.57	13.5	5.3			16	17	18.2	17.2	9.38
	17.1	12.1	17.2	18	4.2			11.4	15	8.2	10	3.5			21	16	16	15	8.21
T24 Average	18	14.5333	16.4333	16.69	4.2		T24 Average	13.2667	14.7667	10.3233	11.9	4.33333		T24 Average	18.3667	14.7	17.5667	16.6	8.6
T48	29.3	18.7	18	16	3.2		T48	45	35	27	21	4.2		T48	36.8	18.1	25.8	18.2	3.21
	31	25	18	15	5.7			47	35	25	18.2	1.35			32	27.2	31.1	26.4	2.57
	27.3	26.1	26.3	18	5.3			47.8	32	28	28	2.1			29.1	25	27	20	5.8
T48 Average	29.2	23.2667	20.7667	16.3333	4.73333		T48 Average	46.6	34	26.6667	22.4	2.55		T48 Average	32.6333	23.4333	27.9667	21.5333	3.86
T72	103	75	68	72	3.2		T72	120	98	75	70	5.3		T72	110	85	98	55.2	4.21
	100	65	55	65	4.2			110	95	78	75	5.5			109	88	87	65	8.24
	91	61	55.5	66	3			150	75	80	65	3			98	92	88	68	5.66
T72 Average	98	67	59.5	67.6667	3.46667		T72 Average	126.667	89.3333	77.6667	70	4.6		T72 Average	105.667	88.3333	91	62.7333	6.03667
Cells p/ well							Cells p/ well							Cells p/ well
T0	0.83	1.065	0.955	0.685	0.73		T0	0.525	0.68	0.6975	0.71	0.425		T0	0.7355	0.7955	0.8765	0.5165	0.5825
T24	2.7	2.18	2.465	2.5035	0.63		T24	1.99	2.215	1.5485	1.785	0.65		T24	2.755	2.205	2.635	2.49	1.29
T48	4.38	3.49	3.115	2.45	0.71		T48	6.99	5.1	4	3.36	0.3825		T48	4.895	3.515	4.195	3.23	0.579
T72	14.7	10.05	8.925	10.15	0.52		T72	19	13.4	11.65	10.5	0.69		T72	15.85	13.25	13.65	9.41	0.9055
Cell line: KP-6634
N1							N2							N3							Mean
	Condition							Condition							Condition
	+Glutamine				-Glutamine			+Glutamine				-Glutamine			+Glutamine				-Glutamine
	-CB	+CB	+CB+DKG	+CB+E	-CB			-CB	+CB	+CB+DKG	+CB+E	-CB			-CB	+CB	+CB+DKG	+CB+E	-CB			-CB	+CB	+CB+DKG	+CB+E	-CB
T0	5.4	5.6	6.2	3.27	3.2		T0	4.21	5.6	5.2	4.21	4		T0	4.15	4.12	5	4.21	2.33		T0	0.709833	0.803833	0.748667	0.696833	0.5305
	6	7.2	4.4	4.5	4			5	4.21	2.12	5.12	4.2			2.22	5	6.5	4	3		T24	2.5375	0.993667	2.11	1.85167	0.5795
	5.2	8.5	8.5	6.5	4.1			5.2	3	4	5	4			5.21	5	3	5	3		T48	5.44333	0.731667	4.36833	4.15167	0.591667
T0 Average	5.53333	7.1	6.36667	4.75667	3.76667		T0 Average	4.80333	4.27	3.77333	4.77667	4.06667		T0 Average	3.86	4.70667	4.83333	4.40333	2.77667		T72	28.6	0.641167	21	17.15	0.660167
T24	17.6	9.7	14.1	12.1	2.3		T24	15.3	6.2	11.1	10.2	2.2		T24	18.2	4.11	15.2	14.8	7.04
	16.8	8.6	16.4	10.7	2.1			12.3	5.3	12.2	12.1	2.3			19	6.21	18.2	16	7.62
	18.5	10.3	13.1	10.5	3			17	4.2	10.3	9.7	4			17.55	5	16	15	4.21
T24 Average	17.6333	9.53333	14.5333	11.1	2.46667		T24 Average	14.8667	5.23333	11.2	10.6667	2.83333		T24 Average	18.25	5.10667	16.4667	15.2667	6.29
T48	37.7	7.04	37.5	32	2.1		T48	32.1	6.01	26.2	23	4.2		T48	39.9	3.21	27.6	25.9	4.2
	35.8	5.6	38.7	35	3			25.8	4.52	24.3	25	4.2			43.4	4.21	28.3	29.7	4.2
	41.6	4.11	24	29	3			35.3	6.2	25.5	25.5	5.3			35	3	30	24	5.3
T48 Average	38.3667	5.58333	33.4	32	2.7		T48 Average	31.0667	5.57667	25.3333	24.5	4.56667		T48 Average	39.4333	3.47333	28.6333	26.5333	4.56667
T72	184	2.35	141	110	4		T72	210	3.45	133	109	3.2		T72	170	5.21	145	110	4.2
	188	4.11	146	127	4			220	2.3	125	120	3			175	6.5	152	108	5.21
	180	2.35	126	135	5			201	4	127	112	5			188	8.2	165	98	6
T72 Average	184	2.93667	137.667	124	4.33333		T72 Average	210.333	3.25	128.333	113.667	3.73333		T72 Average	177.667	6.63667	154	105.333	5.13667
Cells p/ well							Cells p/ well							Cells p/ well
T0	0.83	1.065	0.955	0.7135	0.565		T0	0.7205	0.6405	0.566	0.7165	0.61		T0	0.579	0.706	0.725	0.6605	0.4165
T24	2.645	1.43	2.18	1.665	0.37		T24	2.23	0.785	1.68	1.6	0.425		T24	2.7375	0.766	2.47	2.29	0.9435
T48	5.755	0.8375	5.01	4.8	0.405		T48	4.66	0.8365	3.8	3.675	0.685		T48	5.915	0.521	4.295	3.98	0.685
T72	27.6	0.4405	20.65	18.6	0.65		T72	31.55	0.4875	19.25	17.05	0.56		T72	26.65	0.9955	23.1	15.8	0.7705
Cell Line: KPH2-7215
N1							N2							N3							Mean
	Condition							Condition							Condition
	+Glutamine				-Glutamine			+Glutamine				-Glutamine			+Glutamine				-Glutamine
	-CB	+CB	+CB+DKG	+CB+E	-CB			-CB	+CB	+CB+DKG	+CB+E	-CB			-CB	+CB	+CB+DKG	+CB+E	-CB			-CB	+CB	+CB+DKG	+CB+E	-CB
T0	5.4	5.6	5.6	4.3	5.5		T0	4.21	3.88	5	5.2	5.33		T0	5.2	5.4	3.2	5.21	2.35		T0	0.720167	0.9185	0.646	0.753333	0.736833
	6	7.2	3.2	5.2	5.2			4	5.8	4.54	7.21	6.23			5.2	6.4	4	4.3	5.6		T24	6.18517	0.933333	4.5595	3.97567	0.679667
	5.2	8.5	3.62	5	4			4	7	5.6	5	5			4	5.33	4	3.78	5		T48	11.6917	0.8675	10.0233	8.197	0.511833
T0 Average	5.53333	7.1	4.14	4.83333	4.9		T0 Average	4.07	5.56	5.04667	5.80333	5.52		T0 Average	4.8	5.71	3.73333	4.43	4.31667		T72	34.7333	0.734167	24.5417	21.65	0.7215
T24	38.7	4.69	24.1	22.1	5.6		T24	45.5	3.79	35.2	27	3.2		T24	42.3	8.69	35.1	28.9	3.52
	38.2	8.7	26.7	26.5	4.25			48.2	5	30.7	26.54	4			41.1	4.93	29.97	35	8.21
	37.1	5.2	25.8	20	3			44.21	7	28	25.5	4			35.8	8	38	27	5
T24 Average	38	6.19667	25.5333	22.8667	4.28333		T24 Average	45.97	5.26333	31.3	26.3467	3.73333		T24 Average	39.7333	7.20667	34.3567	30.3	5.57667
T48	80.9	7.67	66.8	57.2	3.1		T48	75.2	5.32	70	60	3.1		T48	60.2	6.32	69.3	55	3.21
	82.7	2.35	65.7	54	2.5			88	6.45	77	55	3.2			67	5.72	60	40.5	4.5
	83.5	5.6	69.3	52.12	4			90	4.52	65.3	58	3.1			74	8.1	58	60	4
T48 Average	82.3667	5.20667	67.2667	54.44	3.2		T48 Average	84.4	5.43	70.7667	57.6667	3.13333		T48 Average	67.0667	6.71333	62.4333	51.8333	3.90333
T72	236	2.93	157.8	135	2		T72	250	3.94	182	150	5		T72	201	5.2	183	140	7.54
	223	6.45	152.3	145	2			260	5.21	165	155	4			220	5.33	150	133	6.55
	238	3.67	152.4	144	5			245	4.52	170	142	2.2			211	6.8	160	155	9
T72 Average	232.333	4.35	154.167	141.333	3		T72 Average	251.667	4.55667	172.333	149	3.73333		T72 Average	210.667	5.77667	164.333	142.667	7.69667
Cells p/ well							Cells p/ well							Cells p/ well
T0	0.83	1.065	0.621	0.725	0.735		T0	0.6105	0.834	0.757	0.8705	0.828		T0	0.72	0.8565	0.56	0.6645	0.6475
T24	5.7	0.9295	3.83	3.43	0.6425		T24	6.8955	0.7895	4.695	3.952	0.56		T24	5.96	1.081	5.1535	4.545	0.8365
T48	12.355	0.781	10.09	8.166	0.48		T48	12.66	0.8145	10.615	8.65	0.47		T48	10.06	1.007	9.365	7.775	0.5855
T72	34.85	0.6525	23.125	21.2	0.45		T72	37.75	0.6835	25.85	22.35	0.56		T72	31.6	0.8665	24.65	21.4	1.1545
Fig. 5D
Cell line: C2C12
N1						N2						N3						Mean
% Viability	+Q	+Q+CB	+Q+CB+DKG	+Q+CB+E		% Viability	+Q	+Q+CB	+Q+CB+DKG	+Q+CB+E		% Viability	+Q	+Q+CB	+Q+CB+DKG	+Q+CB+E		% Viability	+Q	+Q+CB	+Q+CB+DKG	+Q+CB+E
	85.08	86.55	90.16	90.05			77.08	80.04	83.94	80.92			76.1	79.62	83.68	80.58			79.4643	82.0767	85.9283	84.0633
	85.37	86.47	90.25	90.73			77.056	80.16	83.86	81.52
Mean	85.225	86.51	90.205	90.39		Mean	77.068	80.1	83.9	81.22		Mean	76.1	79.62	83.68	80.58
Cell line: C2C12 D3
N1						N2						N3						Mean
% Viability	+Q	+Q+CB	+Q+CB+DKG	+Q+CB+E		% Viability	+Q	+Q+CB	+Q+CB+DKG	+Q+CB+E		% Viability	+Q	+Q+CB	+Q+CB+DKG	+Q+CB+E		% Viability	+Q	+Q+CB	+Q+CB+DKG	+Q+CB+E
	79.9	86.06	81.26	69.84			79.98	85.74	81.74	80.56			80.8	79.96	85.42	86.3			80.7167	83.1267	82.86	76.985
	80.16	84.9	81.6	69.35			80.66	81.18	81.78	79.8			82.8	80.92	85.36	76.06
Mean	80.03	85.48	81.43	69.595		Mean	80.32	83.46	81.76	80.18		Mean	81.8	80.44	85.39	81.18
Cell line: C2C12 D6
N1						N2						N3						Mean
% Viability	+Q	+Q+CB	+Q+CB+DKG	+Q+CB+E		% Viability	+Q	+Q+CB	+Q+CB+DKG	+Q+CB+E		% Viability	+Q	+Q+CB	+Q+CB+DKG	+Q+CB+E		% Viability	+Q	+Q+CB	+Q+CB+DKG	+Q+CB+E
	87.62	89.28	89.79	84.72			86.26	89.84	90.44	91.84			88.5	87.26	86.6	87.42			87.4833	88.6767	88.675	88.75
	87.18	88.24	90.44	92.9			86.78	89	87.28	88.22			88.56	88.44	87.5	87.4
Mean	87.4	88.76	90.115	88.81		Mean	86.52	89.42	88.86	90.03		Mean	88.53	87.85	87.05	87.41
Cell line: KP-6634
N1						N2						N3						Mean
% Viability	+Q	+Q+CB	+Q+CB+DKG	+Q+CB+E		% Viability	+Q	+Q+CB	+Q+CB+DKG	+Q+CB+E		% Viability	+Q	+Q+CB	+Q+CB+DKG	+Q+CB+E		% Viability	+Q	+Q+CB	+Q+CB+DKG	+Q+CB+E
	89.64	65.99	90.03	87.24			83.58	74.8	82.54	82.2			83.36	70.34	82.34	81.96			85.5267	68.4733	84.9467	83.6633
	89.78	53.63	89.99	86.62			83.44	75.74	82.44	82
Mean	89.71	59.81	90.01	86.93		Mean	83.51	75.27	82.49	82.1		Mean	83.36	70.34	82.34	81.96
Cell line: KPH2-7215
N1						N2						N3						Mean
% Viability	+Q	+Q+CB	+Q+CB+DKG	+Q+CB+E		% Viability	+Q	+Q+CB	+Q+CB+DKG	+Q+CB+E		% Viability	+Q	+Q+CB	+Q+CB+DKG	+Q+CB+E		% Viability	+Q	+Q+CB	+Q+CB+DKG	+Q+CB+E
	86.79	39.54	87.12	82.07			80.34	57.14	81.2	78.3			79.78	54.18	82.3	78.64			81.1883	52.2067	83.6917	79.7133
	80.7	50.8	87.39	80.63			79.74	57.4	81.84	80
Mean	83.745	45.17	87.255	81.35		Mean	80.04	57.27	81.52	79.15		Mean	79.78	54.18	82.3	78.64

## Sheet: Figure 6
Source Data: Figure 6
Fig. 6A
KP-6634 (mm3)
Days post-injection	+Vehicle				+CB-839
8	35.6462	44.9822	24.0926	29.6016	16.8472	30.6512	26.5283	15.9581
10	126.203	187.036	179.505	159.138	132.281	149.441	125.939	116.902
12	188.659	371.833	264.617	315.375	260.16	319.373	188.145	313.401
14	382.639	478.293	390.265	441.153	315.419	115.706	256.255	183.019
16	660.798	629.642	570	605.334	409.282	131.869	308.541	165.918
18	792.114	1008.19	988.268	723.089	395.283	574.911	182.701	291.115
KPH2-7215 (mm3)
Days post-injection	+Vehicle				+CB-839
8	21.278	17.8243	27.9155	22.1878	18.3493	24.3338	12.6541	24.3858
10	167.936	183.308	235.372	146.78	177.438	132.619	108.143	187.5
12	260.16	319.373	188.145	313.401	128.407	249.636	110.804	187.918
14	544.944	452.048	312.734	730.43	155.374	115.505	315.796	323.521
16	746.872	759.158	537.485	1116.08	171.351	172.682	504.002	403.459
18	1191.45	1121.96	1004.67	1908.11	223.781	705.611	227.322	672.465
Fig. 6B
Tumour weights (g)	+Vehicle				+CB-839
KP-6634	0.541	0.729	0.67	0.64	0.341	0.7	0.158	0.222
KPH2-7215	0.715	0.85	0.88	1.38	0.276	0.86	0.154	0.507
Fig. 6C
		Metabolite
Tissue Type	Sample ID	Glutamine	Tech. Mean	Mean	Glutamate	Tech. Mean	Mean	Aspartate	Tech. Mean	Mean
KP_Vehicle	1114-1	0.442938	0.428022	0.578005	NA		0.867264	NA		0.793282
KP_Vehicle	1114-2	0.413106			NA			NA
KP_Vehicle	1114-3	0.617854	0.580398		0.421668	0.4203		0.655037	0.654901
KP_Vehicle	1115-1	0.542942			0.418932			0.654765
KP_Vehicle	1115-2	0.768612	0.760959		1.14998	1.1224		1.12033	1.08241
KP_Vehicle	1115-3	0.753305			1.09483			1.04448
KP_Vehicle	1408-1	0.549979	0.54264		1.02331	1.05909		0.73317	0.642535
KP_Vehicle	1408-2	0.535301			1.09487			0.551901
KP_Drug	1408-3	1.18758	1.17941	1.23385	0.463303	0.461005	0.574598	NA		0.605297
KP_Drug	1410-1	1.17125			0.458707			NA
KP_Drug	1410-2	1.25261	1.21383		NA			0.566505	0.49849
KP_Drug	1410-3	1.17505			NA			0.430475
KP_Drug	1411-1	1.29764	1.23207		0.396202	0.397136		0.629609	0.635085
KP_Drug	1411-2	1.16649			0.398069			0.640561
KP_Drug	1411-3	1.33391	1.3101		0.899602	0.865652		0.677998	0.682315
KP_Drug	7615-1	1.2863			0.831702			0.686631
KPH2_Vehicle	7615-2	0.58086	0.608627	0.604171	NA		1.05468	0.838356	0.829676	0.92068
KPH2_Vehicle	7615-3	0.636394			NA			0.820996
KPH2_Vehicle	7828-1	0.484809	0.479951		1.22609	1.21132		1.16095	1.09866
KPH2_Vehicle	7828-2	0.475094			1.19655			1.03637
KPH2_Vehicle	7828-3	0.561231	0.550106		1.31585	1.33321		0.879989	0.836379
KPH2_Vehicle	7830-1	0.538981			1.35058			0.79277
KPH2_Vehicle	7830-2	0.812182	0.777999		0.621941	0.619492		0.919138	0.918004
KPH2_Vehicle	7830-3	0.743816			0.617043			0.916869
KPH2_Drug	7831-1	0.995787	1.02907	0.972345	NA		0.284823	NA	0.804256	0.524491
KPH2_Drug	7831-2	1.06235			NA			0.804256
KPH2_Drug	7831-3	NA			0.360027	0.377981		0.416614	0.461657
KPH2_Drug	7832-1	NA			0.395936			0.506701
KPH2_Drug	7832-2	1.09066	1.13356		0.252138	0.25319		0.51285	0.494053
KPH2_Drug	7832-3	1.17646			0.254241			0.475257
KPH2_Drug	8343-1	0.820308	0.754405		0.217321	0.223299		0.356632	0.337999
KPH2_Drug	8343-2	0.688503			0.229276			0.319366
Fig. 6E
p21
	Treatment	Image number	p21+ p/FOV	Mean		p21+ p/FOV	Vehicle	CB-839
KP-6634	Vehicle	A	70	116.4		KP-6634	147.4	365.6
		B	92			KPH2-7215	234.8	501.7
		C	96
		D	160
		E	164
KPH2-7215	Vehicle	A	152	200.4
		B	218
		C	258
		D	188
		E	186
KP-6634	Vehicle	A	208	187.6
		B	210
		C	140
		D	170
		E	210
KPH2-7215	Vehicle	A	218	300.8
		B	540
		C	204
		D	320
		E	222
KP-6634	Vehicle	A	100	109.6
		B	126
		C	102
		D	128
		E	92
KPH2-7215	Vehicle	A	132	176.8
		B	140
		C	200
		D	240
		E	172
KP-6634	Vehicle	A	160	176
		B	180
		C	166
		D	150
		E	224
KPH2-7215	Vehicle	A	360	261.2
		B	240
		C	180
		D	226
		E	300
KP-6634	CB-839	A	422	339.2
		B	420
		C	292
		D	292
		E	270
KPH2-7215	CB-839	A	596	497.2
		B	520
		C	480
		D	410
		E	480
KP-6634	CB-839	A	316	369.2
		B	320
		C	350
		D	460
		E	400
KPH2-7215	CB-839	A	300	347.2
		B	456
		C	250
		D	365
		E	365
KP-6634	CB-839	A	500	443.6
		B	428
		C	480
		D	440
		E	370
KPH2-7215	CB-839	A	680	672.4
		B	460
		C	720
		D	852
		E	650
KP-6634	CB-839	A	298	310.4
		B	320
		C	274
		D	320
		E	340
KPH2-7215	CB-839	A	450	490
		B	500
		C	580
		D	400
		E	520
p-Histone H3
	Treatment	Image number	pHH3+ p/FOV	Mean		pHH3+ p/FOV	Vehicle	CB-839
KP-6634	Vehicle	A	20	21.6		KP-6634	25.9	10.5
		B	30			KPH2-7215	37.55	11.25
		C	15
		D	22
		E	21
KPH2-7215	Vehicle	A	32	30.8
		B	20
		C	36
		D	38
		E	28
KP-6634	Vehicle	A	32	32.6
		B	34
		C	27
		D	27
		E	43
KPH2-7215	Vehicle	A	50	44
		B	55
		C	33
		D	42
		E	40
KP-6634	Vehicle	A	22	22.8
		B	26
		C	24
		D	20
		E	22
KPH2-7215	Vehicle	A	43	33.2
		B	32
		C	28
		D	25
		E	38
KP-6634	Vehicle	A	18	26.6
		B	30
		C	40
		D	28
		E	17
KPH2-7215	Vehicle	A	45	42.2
		B	35
		C	52
		D	43
		E	36
KP-6634	CB-839	A	0	4.2
		B	9
		C	9
		D	1
		E	2
KPH2-7215	CB-839	A	5	6.8
		B	5
		C	10
		D	7
		E	7
KP-6634	CB-839	A	10	10.6
		B	5
		C	6
		D	12
		E	20
KPH2-7215	CB-839	A	10	17
		B	25
		C	20
		D	15
		E	15
KP-6634	CB-839	A	9	16
		B	11
		C	16
		D	24
		E	20
KPH2-7215	CB-839	A	10	10.6
		B	13
		C	6
		D	15
		E	9
KP-6634	CB-839	A	16	11.2
		B	7
		C	5
		D	14
		E	14
KPH2-7215	CB-839	A	16	10.6
		B	8
		C	5
		D	16
		E	8
Cleaved-Caspase 3
	Treatment	Image number	CC3+ p/FOV	Mean		CC3+ p/FOV	Vehicle	CB-839
KP-6634	Vehicle	A	1	5.6		KP-6634	2.7	29.9
		B	1			KPH2-7215	27.35	81.65
		C	19
		D	5
		E	2
KPH2-7215	Vehicle	A	11	27
		B	57
		C	18
		D	39
		E	10
KP-6634	Vehicle	A	1	2
		B	5
		C	0
		D	3
		E	1
KPH2-7215	Vehicle	A	53	44.4
		B	47
		C	50
		D	20
		E	52
KP-6634	Vehicle	A	0	0.8
		B	0
		C	0
		D	1
		E	3
KPH2-7215	Vehicle	A	0	3
		B	1
		C	8
		D	5
		E	1
KP-6634	Vehicle	A	0	2.4
		B	0
		C	0
		D	7
		E	5
KPH2-7215	Vehicle	A	81	35
		B	5
		C	23
		D	3
		E	63
KP-6634	CB-839	A	20	59.2
		B	94
		C	16
		D	82
		E	84
KPH2-7215	CB-839	A	18	69.2
		B	5
		C	130
		D	30
		E	163
KP-6634	CB-839	A	11	43.8
		B	10
		C	123
		D	36
		E	39
KPH2-7215	CB-839	A	140	105
		B	125
		C	123
		D	27
		E	110
KP-6634	CB-839	A	14	6.2
		B	2
		C	3
		D	10
		E	2
KPH2-7215	CB-839	A	20	25.6
		B	25
		C	26
		D	32
		E	25
KP-6634	CB-839	A	2	10.4
		B	5
		C	12
		D	10
		E	23
KPH2-7215	CB-839	A	170	126.8
		B	140
		C	138
		D	75
		E	111

## Sheet: Figure 7
Source Data: Figure 7
Fig. 7B
KP
	+Vehicle								+CB-839
First scan	0	0	0	0	0	0	0	0	0	0	0	0	0	0	0	0	0	0	0
Last scan	1.17267	0.814686	1.11564	0.931497	0.72094	2.82493	2.72787	1.9612	0.91637	1.04808	0.636519	0.621942	1.63383	-0.0482736	0.526265	0.0559987	0.419571	0.208795	-0.00608554
Fig. 7C
KP
	+Vehicle								+CB-839
Last scan	1.17267	0.814686	1.11564	0.931497	0.72094	2.82493	2.72787	1.9612	0.91637	1.04808	0.636519	0.621942	1.63383	-0.0482736	0.526265	0.0559987	0.419571	0.208795	-0.00608554
Fig. 7E
KPH2
	+Vehicle									+CB-839
First Scan	0	0	0	0	0	0	0	0	0	0	0	0	0	0	0	0	0	0	0
Last Scan	0.458474	0.192132	2.17892	1.6889	2.28982	3.87061	0.960538	2.76081	0.31637	0.0954841	0.393534	0.926713	-0.103897	0.0640422	1.34713	0.0540432	0.452546	1.05499	1.37613
Fig. 7F
KPH2
	+Vehicle									+CB-839
Last Scan	0.458474	0.192132	2.17892	1.6889	2.28982	3.87061	0.960538	2.76081	0.31637	0.0954841	0.393534	0.926713	-0.103897	0.0640422	1.34713	0.0540432	0.452546	1.05499	1.37613
Fig. 7G
Tumour Weight (mg)	KP		KPH2
	+Vehicle	+CB-839	+Vehicle	+CB-839
	1.78	0.98	1	0.55
	1.3	0.4	1.4	0.12
	1.4	1	2.2	1.1
	1.7	1.28	2.4	0.2
	0.825	1.04	2.5	0.8
	1.2	0.2	1.9	0.5
	1.33	0.603	2.7	0.6
	1.7	0.196	1.37	1.6
		0.426	2	0.7
		0.08
Fig. 7H
p21
	Treatment	Image number	p21+ p/FOV	Mean			Treatment	Image number	p21+ p/FOV	Mean		p21+ p/FOV	Vehicle	CB-839
KP	Vehicle	A	35	34.8		KPH2	Vehicle	A	1	3.8		KP	18.0889	75.6222
		B	10					B	2			KPH2	24.4667	137.425
		C	12					C	4
		D	85					D	7
		E	32					E	5
KP	Vehicle	A	0	14.2		KPH2	Vehicle	A	12	11.2
		B	5					B	15
		C	20					C	17
		D	15					D	7
		E	31					E	5
KP	Vehicle	A	21	32.2		KPH2	Vehicle	A	2	3.8
		B	12					B	7
		C	45					C	0
		D	32					D	5
		E	51					E	5
KP	Vehicle	A	73	63.8		KPH2	Vehicle	A	18	41.6
		B	58					B	20
		C	89					C	40
		D	37					D	60
		E	62					E	70
KP	Vehicle	A	0	0.6		KPH2	Vehicle	A	60	43.2
		B	3					B	42
		C	0					C	39
		D	0					D	41
		E	0					E	34
KP	Vehicle	A	17	9.4		KPH2	Vehicle	A	6	7.8
		B	13					B	0
		C	17					C	5
		D	0					D	10
		E	0					E	18
KP	Vehicle	A	0	4.6		KPH2	Vehicle	A	0	0
		B	2					B	0
		C	21					C	0
		D	0					D	0
		E	0					E	0
KP	Vehicle	A	0	0		KPH2	Vehicle	A	51	30.8
		B	0					B	22
		C	0					C	25
		D	0					D	21
		E	0					E	35
KP	Vehicle	A	0	3.2		KPH2	Vehicle	A	75	78
		B	3					B	42
		C	2					C	120
		D	7					D	81
		E	4					E	72
KP	CB-839	A	105	118.2		KPH2	CB-839	A	130	94.4
		B	122					B	92
		C	117					C	50
		D	135					D	60
		E	112					E	140
KP	CB-839	A	21	33.4		KPH2	CB-839	A	197	176.4
		B	58					B	165
		C	23					C	144
		D	40					D	175
		E	25					E	201
KP	CB-839	A	8	16.6		KPH2	CB-839	A	60	41.6
		B	5					B	20
		C	21					C	30
		D	11					D	38
		E	38					E	60
KP	CB-839	A	112	126		KPH2	CB-839	A	59	86
		B	131					B	51
		C	154					C	91
		D	121					D	75
		E	112					E	154
KP	CB-839	A	102	115		KPH2	CB-839	A	89	163.4
		B	51					B	131
		C	147					C	214
		D	123					D	271
		E	152					E	112
KP	CB-839	A	25	55.2		KPH2	CB-839	A	73	57.4
		B	42					B	37
		C	50					C	57
		D	114					D	63
		E	45					E	57
KP	CB-839	A	84	115.6		KPH2	CB-839	A	287	331.6
		B	135					B	350
		C	117					C	321
		D	130					D	375
		E	112					E	325
KP	CB-839	A	82	56.2		KPH2	CB-839	A	137	148.6
		B	45					B	165
		C	41					C	177
		D	68					D	154
		E	45					E	110
KP	CB-839	A	29	44.4
		B	48
		C	38
		D	62
		E	45
pHH3
	Treatment	Image number	pHH3+ p/FOV	Mean			Treatment	Image number	pHH3+ p/FOV	Mean		pHH3+ p/FOV	Vehicle	CB-839
KP	Vehicle	A	50	65.4		KPH2	Vehicle	A	20	21		KP	38.1111	10.2
		B	92					B	20			KPH2	63.7333	9.7
		C	60					C	12
		D	54					D	25
		E	71					E	28
KP	Vehicle	A	39	40.8		KPH2	Vehicle	A	57	43.4
		B	53					B	30
		C	32					C	35
		D	40					D	52
		E	40					E	43
KP	Vehicle	A	72	69		KPH2	Vehicle	A	98	53.4
		B	65					B	62
		C	82					C	46
		D	73					D	25
		E	53					E	36
KP	Vehicle	A	35	48.8		KPH2	Vehicle	A	87	71.4
		B	71					B	55
		C	63					C	47
		D	35					D	93
		E	40					E	75
KP	Vehicle	A	36	28.6		KPH2	Vehicle	A	45	80.2
		B	24					B	78
		C	33					C	98
		D	26					D	102
		E	24					E	78
KP	Vehicle	A	25	21		KPH2	Vehicle	A	68	60.4
		B	22					B	49
		C	12					C	69
		D	22					D	51
		E	24					E	65
KP	Vehicle	A	32	28.6		KPH2	Vehicle	A	45	48.8
		B	19					B	39
		C	28					C	48
		D	35					D	57
		E	29					E	55
KP	Vehicle	A	18	20.8		KPH2	Vehicle	A	70	92.6
		B	25					B	106
		C	19					C	105
		D	20					D	70
		E	22					E	112
KP	Vehicle	A	35	20		KPH2	Vehicle	A	80	102.4
		B	16					B	100
		C	22					C	106
		D	7					D	90
		E	NA					E	136
KP	CB-839	A	9	4.8		KPH2	CB-839	A	5	8
		B	7					B	13
		C	3					C	9
		D	3					D	3
		E	2					E	10
KP	CB-839	A	11	7.2		KPH2	CB-839	A	8	13.4
		B	3					B	10
		C	6					C	12
		D	9					D	12
		E	7					E	25
KP	CB-839	A	5	6.2		KPH2	CB-839	A	18	16.2
		B	12					B	15
		C	7					C	12
		D	2					D	15
		E	5					E	21
KP	CB-839	A	17	11.4		KPH2	CB-839	A	2	3.8
		B	9					B	3
		C	4					C	2
		D	2					D	7
		E	25					E	5
KP	CB-839	A	12	10.6		KPH2	CB-839	A	5	6
		B	9					B	4
		C	10					C	7
		D	20					D	11
		E	2					E	3
KP	CB-839	A	7	8.6		KPH2	CB-839	A	4	11.8
		B	15					B	11
		C	5					C	21
		D	5					D	15
		E	11					E	8
KP	CB-839	A	18	14.4		KPH2	CB-839	A	11	14.8
		B	27					B	12
		C	7					C	27
		D	12					D	14
		E	8					E	10
KP	CB-839	A	5	9.2		KPH2	CB-839	A	0	3.6
		B	15					B	7
		C	10					C	3
		D	8					D	1
		E	8					E	7
KP	CB-839	A	25	19.4
		B	12
		C	18
		D	25
		E	17
CC3
	Treatment	Image number	CC3+ p/FOV	Mean			Treatment	Image number	CC3+ p/FOV	Mean		CC3+ p/FOV	Vehicle	CB-839
KP	Vehicle	A	0	0.8		KPH2	Vehicle	A	5	1.6		KP	5.04444	26.2222
		B	0					B	2			KPH2	8.42222	31.875
		C	0					C	0
		D	3					D	1
		E	1					E	0
KP	Vehicle	A	1	1		KPH2	Vehicle	A	1	2
		B	1					B	0
		C	2					C	0
		D	0					D	2
		E	1					E	7
KP	Vehicle	A	0	0.6		KPH2	Vehicle	A	25	11.4
		B	0					B	0
		C	0					C	0
		D	1					D	2
		E	2					E	30
KP	Vehicle	A	0	0.2		KPH2	Vehicle	A	3	2.4
		B	0					B	0
		C	0					C	2
		D	0					D	2
		E	1					E	5
KP	Vehicle	A	0	2.4		KPH2	Vehicle	A	14	19.2
		B	12					B	48
		C	0					C	8
		D	0					D	16
		E	0					E	10
KP	Vehicle	A	5	10.4		KPH2	Vehicle	A	3	17
		B	0					B	6
		C	0					C	4
		D	5					D	31
		E	42					E	41
KP	Vehicle	A	5	22.6		KPH2	Vehicle	A	0	18.2
		B	57					B	18
		C	10					C	9
		D	1					D	62
		E	40					E	2
KP	Vehicle	A	10	7.4		KPH2	Vehicle	A	3	2
		B	0					B	0
		C	0					C	2
		D	8					D	5
		E	19					E	0
KP	Vehicle	A	0	0		KPH2	Vehicle	A	2	2
		B	0					B	0
		C	0					C	0
		D	NA					D	6
		E	NA					E	2
KP	CB-839	A	8	30		KPH2	CB-839	A	0	1.6
		B	68					B	0
		C	7					C	0
		D	7					D	3
		E	60					E	5
KP	CB-839	A	8	5.4		KPH2	CB-839	A	13	17
		B	6					B	22
		C	10					C	20
		D	0					D	18
		E	3					E	12
KP	CB-839	A	2	1.4		KPH2	CB-839	A	98	45
		B	0					B	82
		C	5					C	14
		D	0					D	18
		E	0					E	13
KP	CB-839	A	61	58		KPH2	CB-839	A	160	79.4
		B	54					B	20
		C	30					C	72
		D	80					D	25
		E	65					E	120
KP	CB-839	A	45	25.6		KPH2	CB-839	A	8	3.6
		B	19					B	6
		C	19					C	2
		D	25					D	2
		E	20					E	0
KP	CB-839	A	25	22.6		KPH2	CB-839	A	5	5.8
		B	21					B	4
		C	27					C	5
		D	20					D	5
		E	20					E	10
KP	CB-839	A	28	19.8		KPH2	CB-839	A	9	12.2
		B	21					B	5
		C	16					C	3
		D	18					D	25
		E	16					E	19
KP	CB-839	A	69	53.6		KPH2	CB-839	A	130	90.4
		B	45					B	105
		C	81					C	78
		D	28					D	76
		E	45					E	63
KP	CB-839	A	15	19.6
		B	17
		C	22
		D	25
		E	19
