# Supplementary material for: Targeting glutamine metabolism slows soft tissue sarcoma growth
Source: Nat Commun. 2020 Jan 24;11:498. doi: 10.1038/s41467-020-14374-1 (PMC6981153; doi:10.1038/s41467-020-14374-1)
Supplement: Supplementary file 8 — Source data [file 41467_2020_14374_MOESM8_ESM.zip › 220024_2_related_ms_4302391_q2mfwf.xlsx]

## Sheet: Supp Figure 1
Source Data: Supp Figure 1
Fig. 1C
		Metabolite (Normalized Ion Counts)
Tissue Type	Sample ID	Valine	Tech. Mean	Mean	Leucine/Isoleucine	Tech. Mean	Mean	Methionine	Tech. Mean	Mean	Phenylalanine	Tech. Mean	Mean	Tryptophan	Tech. Mean	Mean	Threonine	Tech. Mean	Mean	Lysine	Tech. Mean	Mean	Arginine	Tech. Mean	Mean	Histidine	Tech. Mean	Mean
Muscle	WTA - 1	0.603887	0.817014	1.08263	0.917947	1.07904	1.1203	1.04132	1.02337	1.07758	1.03245	0.913959	1.28361	1.25396	1.08714	0.881291	0.964458	1.32901	1.03795	1.75507	1.59637	2.69672	0.900653	1.00303	1.71054	0.495863	0.754397	2.62933
Muscle	WTA - 2	1.04789			1.18175			0.861416			0.80087			1.15554			0.564038			1.50007			0.781861			0.790736
Muscle	WTA - 3	0.799267			1.13742			1.16739			0.90856			0.851912			2.45853			1.53398			1.32657			0.976591
Muscle	WTB - 1	1.43995	1.44719		0.648929	0.97023		0.600653	0.497267		1.31309	0.90208		0.796655	0.854843		0.747834	1.60565		3.71966	3.67448		1.77386	1.43322		3.25582	3.22568
Muscle	WTB - 2	1.48206			0.987125			0.341254			0.661034			0.427599			3.11038			5.74264			1.59587			4.57892
Muscle	WTB - 3	1.41957			1.27464			0.549894			0.732118			1.34028			0.958744			1.56115			0.929926			1.84231
Muscle	WTC - 1	1.31333	1.18997		0.664049	0.617003		0.538846	0.697187		0.734929	0.647174		0.53324	0.570136		1.11824	1.05093		3.26577	4.01488		3.82354	2.8663		14.4386	7.46312
Muscle	WTC - 2	0.947347			0.473174			0.610362			0.571852			0.65855			0.894168			2.51423			2.65848			3.65137
Muscle	WTC - 3	1.30924			0.713786			0.942355			0.63474			0.518618			1.14039			6.26463			2.11688			4.29943
Muscle	WTD - 1	0.929254	0.889183		2.19406	1.72236		1.88262	1.93255		3.30702	2.62266		0.954455	1.03514		0.49884	0.546959		2.14146	2.23203		1.43133	1.56985		0.710363	0.744525
Muscle	WTD - 2	0.850966			1.27895			2.30188			3.11315			0.952224			0.549663			2.30326			1.66579			0.601658
Muscle	WTD - 3	0.88733			1.69408			1.61314			1.4478			1.19874			0.592376			2.25136			1.61243			0.921555
Muscle	WTE - 1	1.02156	1.06977		1.79284	1.21288		1.07531	1.23754		1.38859	1.3322		0.582336	0.859202		0.882878	0.657192		1.91318	1.96586		1.5176	1.6803		1.66916	0.958941
Muscle	WTE - 2	1.00783			0.968834			1.37457			1.21378			1.21409			0.621457			1.97504			2.26157			0.708079
Muscle	WTE - 3	1.17992			0.876957			1.26274			1.39424			0.781176			0.467239			2.00936			1.26174			0.499587
KP	2604 - 1	1.46179	1.66842	1.87941	1.42628	1.68769	1.53573	1.82909	1.65658	1.45679	1.75078	2.11472	1.54878	2.42966	2.39074	1.4436	1.17638	1.00326	1.1034	0.20426	0.290339	0.998308	1.01551	1.16393	1.35995	0.418301	0.300784	1.38166
KP	2604 - 2	1.41865			2.08915			1.71467			2.68773			2.24881			0.84583			0.445571			1.66796			0.23924
KP	2604 - 3	2.12481			1.54763			1.42597			1.90565			2.49376			0.987557			0.221185			0.808326			0.244812
KP	2605 - 1	1.59096	1.76932		2.54228	2.61056		2.5113	1.84035		3.21739	2.12589		2.10805	2.13475		0.763115	0.777851		0.368793	0.388146		0.76821	0.910485		0.378376	0.391883
KP	2605 - 2	1.70391			2.98954			1.2372			1.63983			2.43066			0.707213			0.448747			1.12896			0.456512
KP	2605 - 3	2.0131			2.29987			1.77256			1.52046			1.86553			0.863224			0.346898			0.83429			0.340759
KP	2638 - 1	3.03006	2.4591		1.18766	1.00146		1.49399	1.46847		1.52416	1.27078		1.25272	1.35416		1.2048	1.23823		1.12709	0.862038		1.51056	1.6523		1.81734	2.16734
KP	2638 - 2	1.42214			0.729095			0.933221			0.805444			0.947935			1			0.742656			1.08369			1.92833
KP	2638 - 3	2.9251			1.08761			1.9782			1.48273			1.86182			1.50988			0.71637			2.36264			2.75636
KP	2655 - 1	1.86174	1.92653		0.931575	0.821872		1.13772	0.925288		1.69503	1.12403		0.791996	0.635007		1.61467	1.4344		1.65254	2.22577		1.95598	2.10607		3.82903	3.62368
KP	2655 - 2	2.07799			0.832677			0.765556			0.896778			0.683481			1.51621			3.35643			2.89337			3.51183
KP	2655 - 3	1.83988			0.701364			0.872589			0.780275			0.429543			1.17233			1.66834			1.46886			3.5302
KP	2690 - 1	1.194	1.57369		1.32101	1.55709		1.54888	1.39326		1.24869	1.1085		0.718623	0.703349		0.859784	1.06326		0.670527	1.22524		0.734505	0.966975		0.401759	0.42458
KP	2690 - 2	1.41356			1.34439			1.42285			1.07247			0.6323			1.23876			2.42724			1.10018			0.400025
KP	2690 - 3	2.1135			2.00587			1.20807			1.00433			0.759124			1.09124			0.577962			1.06624			0.471956
KPH2	4035 - 1	1.9663	2.74658	1.92708	1.0589	1.1354	1.1139	1.13207	0.976229	1.29177	1.26914	1.2198	1.25238	1.12709	1.46142	1.3993	1.14619	2.26589	1.60511	0.594253	0.708709	2.29412	1.11647	1.42521	1.374	4.63676	2.3835	1.82012
KPH2	4035 - 2	4.12686			1.15992			0.772969			1.16675			2.02828			1.39948			0.842447			1.10623			1.31776
KPH2	4035 - 3	2.14657			1.18737			1.02365			1.22351			1.22889			4.252			0.689426			2.05294			1.19598
KPH2	4044 - 1	1.56681	1.5058		0.693859	0.625541		0.805105	0.994796		0.675313	1.35049		0.837734	1.04938		1.23459	1.24553		6.17921	3.25025		1.07901	1.43302		3.21534	2.91897
KPH2	4044 - 2	1.35573			0.611653			1.14788			0.776616			1.6259			1.16919			1.71677			1.82924			2.91149
KPH2	4044 - 3	1.59485			0.571112			1.0314			2.59953			0.684508			1.3328			1.85477			1.39081			2.63007
KPH2	4045 - 1	1.88983	1.66981		1.4741	1.51385		2.35345	2.01065		1.78963	1.45327		0.969947	0.880687		0.810249	0.830329		2.92238	2.60564		1.68683	1.397		0.679883	0.696407
KPH2	4045 - 2	2.17162			1.57792			1.96303			1.55654			0.786513			1.03151			2.28062			1.57983			0.869322
KPH2	4045 - 3	0.947979			1.48953			1.71548			1.01364			0.885602			0.649231			2.61391			0.924332			0.540017
KPH2	4051 - 1	1.58744	2.38613		1.53961	1.52506		1.34641	1.73586		1.38405	1.5706		2.16483	2.3507		3.91147	2.25062		0.192381	0.266369		1.04176	1.27198		0.6919	0.690095
KPH2	4051 - 2	2.00302			1.34346			1.40119			1.36281			2.22364			1.2167			0.18788			1.52908			0.913581
KPH2	4051 - 3	3.56793			1.69211			2.45999			1.96494			2.66364			1.6237			0.418846			1.24508			0.464803
KPH2	4058 - 1	1.59975	1.32709		0.846538	0.769677		0.706505	0.741288		0.917729	0.667769		1.32301	1.2543		1.56192	1.43317		1.40037	4.63964		1.53582	1.3428		2.8868	2.41165
KPH2	4058 - 2	0.944629			0.651519			NA			0.110266			NA			1.54858			11.6652			1.11685			2.64529
KPH2	4058 - 3	1.4369			0.810975			0.776071			0.975311			1.18558			1.189			0.853394			1.37574			1.70285
Fig. 1D
		Metabolite (Normalized Ion Counts)
Tissue Type	Sample ID	Glycine	Tech. Mean	Mean	Alanine	Tech. Mean	Mean	Proline	Tech. Mean	Mean	Serine	Tech. Mean	Mean	Cysteine	Tech. Mean	Mean	Tyrosine	Tech. Mean	Mean
Muscle	WTA - 1	0.503686	0.741162	1.16192	1.05961	1.26017	1.37932	0.440479	0.450984	0.671249	1.29064	1.11345	1.36088	0.0120739	0.0436037	0.170713	0.842039	0.793668	0.892127
Muscle	WTA - 2	0.63366			1.25759			0.359747			1.01558			0.063633			0.51214
Muscle	WTA - 3	1.08614			1.4633			0.552727			1.03414			0.0551043			1.02682
Muscle	WTB - 1	1.1829	1.345		1.39024	1.30319		0.582889	0.507361		1.71244	1.59609		0.0280175	0.576594		0.577801	0.993147
Muscle	WTB - 2	1.4214			0.84535			0.531588			1.32836			NA			0.744242
Muscle	WTB - 3	1.43071			1.67397			0.407607			1.74747			1.12517			1.6574
Muscle	WTC - 1	2.9154	2.43521		1.39719	1.33859		0.689937	0.832178		2.63203	2.09808		0.0778751	0.0840393		0.778577	1.04222
Muscle	WTC - 2	1.98607			1.05086			0.812202			1.24103			NA			1.14597
Muscle	WTC - 3	2.40417			1.56772			0.994395			2.4212			0.0902035			1.20213
Muscle	WTD - 1	0.564146	0.681171		1.2672	1.62583		1.07036	0.758182		1.08266	1.17022		0.080143	0.0923674		1.17038	0.900592
Muscle	WTD - 2	0.506898			1.45666			0.621564			1.06663			0.137115			0.887805
Muscle	WTD - 3	0.972469			2.15364			0.58262			1.36139			0.0598448			0.643594
Muscle	WTE - 1	0.745315	0.607048		1.49742	1.3688		0.853994	0.80754		0.921001	0.826565		0.0798554	0.0569593		0.69662	0.731005
Muscle	WTE - 2	0.574227			1.17385			0.781263			0.893293			0.0188607			0.708505
Muscle	WTE - 3	0.501602			1.43513			0.787364			0.665401			0.0721619			0.78789
KP	2604 - 1	0.387814	0.796992	1.03917	1.03525	0.756259	1.16824	2.48447	1.99468	1.21048	0.517762	0.541404	1.30971	4.62241	4.88887	1.82852	1.97622	1.93336	1.45599
KP	2604 - 2	1.17347			0.546134			1.70814			0.895784			6.50253			1.78297
KP	2604 - 3	0.829691			0.687397			1.79144			0.210666			3.54167			2.04087
KP	2605 - 1	0.281467	0.346812		0.73815	1.02789		0.979622	1.21627		0.9012	1.20296		1.00033	0.747279		1.51213	1.25636
KP	2605 - 2	0.23389			1.45749			1.22476			1.50894			0.564676			1.05784
KP	2605 - 3	0.525079			0.888013			1.44443			1.19875			0.676836			1.1991
KP	2638 - 1	1.84597	1.8904		1.01484	1.27782		1.54829	1.1186		1.64837	2.02234		0.529856	0.571386		1.59712	1.71015
KP	2638 - 2	2.22872			0.865652			0.999193			1.68022			0.548104			1.34862
KP	2638 - 3	1.59652			1.95297			0.808314			2.73843			0.636197			2.18469
KP	2655 - 1	0.888475	1.60265		1.15988	1.39134		1.01968	0.760896		2.4313	1.84182		0.849767	0.52587		1.2648	1.04776
KP	2655 - 2	1.01869			1.97471			0.61767			0.888565			0.00543886			0.804192
KP	2655 - 3	2.90078			1.03942			0.645342			2.20561			0.722404			1.07429
KP	2690 - 1	0.41869	0.558989		1.40028	1.3879		0.550145	0.961967		1.20286	0.940036		2.07922	2.4092		1.28681	1.33235
KP	2690 - 2	0.8782			1.68376			1.74414			1.00795			2.33733			1.41772
KP	2690 - 3	0.380077			1.07967			0.591617			0.609297			2.81106			1.29254
KPH2	4035 - 1	0.907183	0.908214	1.31618	1.30273	1.46002	2.18363	1.38755	1.47066	0.928351	3.04404	2.07456	1.57298	1.57991	1.58842	1.37549	5.12983	2.70009	1.43773
KPH2	4035 - 2	0.959713			1.34406			1.4766			1.53869			1.57429			1.60617
KPH2	4035 - 3	0.857746			1.73326			1.54784			1.64096			1.61105			1.36426
KPH2	4044 - 1	2.11402	1.76527		1.02713	1.12588		0.735048	0.730321		1.42342	1.56568		0.550462	0.792612		1.14358	1.18917
KPH2	4044 - 2	1.36033			1.56774			0.762138			1.37568			0.811943			1.2656
KPH2	4044 - 3	1.82146			0.782785			0.693776			1.89793			1.01543			1.15832
KPH2	4045 - 1	1.96837	1.56705		2.04541	2.54608		0.72714	0.646201		1.38819	1.24222		1.09657	1.30992		0.566043	0.744385
KPH2	4045 - 2	1.11182			3.1641			0.654035			1.44534			1.49355			0.671026
KPH2	4045 - 3	1.62096			2.42873			0.557426			0.893133			1.33963			0.996087
KPH2	4051 - 1	0.578685	0.451087		0.58445	0.748131		1.09335	1.06926		0.569691	0.776944		3.18796	2.48721		1.39449	1.90502
KPH2	4051 - 2	0.293845			0.898397			0.931359			0.630074			1.81075			1.50613
KPH2	4051 - 3	0.48073			0.761547			1.18307			1.13107			2.46292			2.81445
KPH2	4058 - 1	2.03356	1.8893		1.22089	5.03806		1.00256	0.725309		3.08279	2.20548		0.754175	0.699306		0.769324	0.650009
KPH2	4058 - 2	2.12781			12.9793			0.239705			1.53773			NA			0.287711
KPH2	4058 - 3	1.50654			0.913951			0.933665			1.99594			0.644436			0.892991
Fig. 1G
		Metabolite (Normalized Ion Counts)
Tissue Type	Sample ID	Valine	Tech. Mean	Mean	Leucine/Isoleucine_2nd	Tech. Mean	Mean	Methionine	Tech. Mean	Mean	Phenylalanine	Tech. Mean	Mean	Tryptophan	Tech. Mean	Mean	Threonine	Tech. Mean	Mean	Lysine	Tech. Mean	Mean	Arginine	Tech. Mean	Mean	Histidine	Tech. Mean	Mean
Muscle	1114-1	0.6393	0.628176	0.746942	1.21708	1.17441	1.221	0.581256	0.565102	0.644816	0.636755	0.612561	0.667745	0.532619	0.504319	0.695463	0.450462	0.431657	0.509553	0.649424	0.628587	0.764944	0.989056	0.984461	1.04111	0.512063	0.503554	0.8287
Muscle	1114-2	0.639239			1.22923			0.570474			0.619636			0.506887			0.415918			0.604819			1.04236			0.519545
Muscle	1114-3	0.605989			1.07691			0.543576			0.581293			0.473452			0.428591			0.631517			0.921967			0.479055
Muscle	1115-1	0.647363	0.622148		1.42018	1.33693		0.634107	0.625183		0.632344	0.601547		0.610422	0.573608		0.435943	0.469825		0.643265	0.615951		0.995123	0.936943		0.791341	0.741085
Muscle	1115-2	0.608111			1.29089			0.592802			0.573317			0.558085			0.469359			0.611832			0.900653			0.715084
Muscle	1115-3	0.610969			1.29972			0.64864			0.598981			0.552317			0.504171			0.592756			0.915053			0.716831
Muscle	1408-1	0.860793	0.856823		1.19299	1.14582		0.699464	0.707091		0.781645	0.766967		0.832418	0.832274		0.517017	0.523699		0.929914	0.997276		1.35713	1.33242		1.12146	1.05775
Muscle	1408-2	0.862996			1.17063			0.706844			0.752775			0.817525			0.536776			1.03597			1.30907			1.01747
Muscle	1408-3	0.846678			1.07385			0.714964			0.766482			0.846879			0.517305			1.02594			1.33105			1.03432
Muscle	1410-1	0.685221	0.700414		1.32593	1.29988		0.567074	0.574436		0.54474	0.551921		0.581906	0.579985		0.547861	0.541946		0.762445	0.765081		0.877334	0.871017		0.836988	0.857912
Muscle	1410-2	0.706899			1.27335			0.584781			0.547773			0.581527			0.528155			0.732404			0.857127			0.859819
Muscle	1410-3	0.709123			1.30035			0.571454			0.56325			0.576522			0.549822			0.800395			0.878588			0.876928
Muscle	1411-1	0.918474	0.927149		1.21097	1.14795		0.774202	0.752268		0.822807	0.805727		0.998789	0.987129		0.59434	0.580638		0.830073	0.817824		1.132	1.08074		1.00874	0.983195
Muscle	1411-2	0.948542			1.15913			0.766606			0.824425			1.00155			0.578011			0.831305			1.09761			0.999538
Muscle	1411-3	0.914432			1.07375			0.715995			0.76995			0.961051			0.569564			0.792093			1.01261			0.941306
KP	7615-1	0.804238	0.79934	0.830193	1.22623	1.28437	1.1415	1.74799	1.82053	1.2697	1.3603	1.37833	1.01871	0.867183	0.879875	0.890469	0.747126	0.712868	0.815286	0.80512	0.879337	0.892051	1.38506	1.44322	0.952379	1.23248	1.27998	1.13234
KP	7615-2	0.783733			1.28988			1.81647			1.3187			0.828117			0.721539			0.941543			1.40106			1.27662
KP	7615-3	0.810051			1.337			1.89713			1.45598			0.944326			0.66994			0.891349			1.54353			1.33085
KP	7828-1	0.783693	0.773014		1.79082	1.34138		1.74182	1.72593		1.37145	1.33953		1.1102	1.06022		0.451495	0.565473		0.842762	0.859492		1.1148	1.13547		0.765329	0.939443
KP	7828-2	0.761011			1.0599			1.68438			1.26647			1.00455			0.638471			0.859502			1.13242			1.05083
KP	7828-3	0.774339			1.17341			1.75157			1.38068			1.06591			0.606453			0.876211			1.1592			1.00217
KP	7830-1	1.10801	1.09231		0.632149	0.661315		0.892596	0.882877		0.945026	0.925335		1.26781	1.25303		1.58352	1.62449		0.948914	0.920436		0.851398	0.826396		0.974569	0.995635
KP	7830-2	1.0895			0.663451			0.860409			0.927275			1.26281			1.62197			0.887748			0.799535			1.00167
KP	7830-3	1.07941			0.688347			0.895625			0.903703			1.22847			1.66798			0.924644			0.828254			1.01067
KP	7831-1	0.803978	0.790944		1.22028	1.18474		1.05966	1.05107		0.815333	0.812316		0.713075	0.687283		0.643657	0.672688		0.928909	0.967114		0.84621	0.858563		1.30812	1.27946
KP	7831-2	0.77627			1.19423			1.03624			0.806861			0.689363			0.673233			0.989761			0.870345			1.31615
KP	7831-3	0.792584			1.13972			1.05732			0.814756			0.659412			0.701175			0.982672			0.859133			1.21413
KP	7832-1	0.686858	0.695361		1.22932	1.23567		0.858964	0.868108		0.605398	0.638034		0.539004	0.571934		0.49669	0.500911		0.795636	0.833875		0.497471	0.498242		1.16894	1.16716
KP	7832-2	0.676453			1.23737			0.853829			0.611208			0.57451			0.516518			0.789012			0.455835			1.1255
KP	7832-3	0.722774			1.24032			0.891529			0.697495			0.602288			0.489524			0.916978			0.541419			1.20705
KPA	8343-1	0.238879	0.248376	1.43802	0.340773	0.352371	0.723533	0.160852	0.15992	1.06824	0.127631	0.130757	1.231	0.177303	0.174475	1.35952	0.358541	0.37184	1.91759	0.269805	0.271149	1.32786	0.161636	0.166692	0.862951	0.0417727	0.139578	1.10078
KPA	8343-2	0.238886			0.335332			0.143451			0.121841			0.165391			0.347988			0.260286			0.163992			0.180805
KPA	8343-3	0.267363			0.381009			0.175457			0.1428			0.180731			0.408992			0.283356			0.174448			0.196156
KPA	8344-1	3.94219	3.89257		0.676291	0.73248		1.97626	1.93323		3.21255	3.12846		3.55534	3.53185		4.4366	4.55146		3.27913	3.26017		1.03189	0.989959		2.44354	2.29803
KPA	8344-2	3.93073			0.720261			1.92854			3.12928			3.55743			4.46975			3.19846			0.972121			2.30482
KPA	8344-3	3.80479			0.800888			1.8949			3.04355			3.48276			4.74804			3.30292			0.965866			2.14572
KPA	8345-1	1.3145	1.31753		1.09992	1.03117		1.36774	1.33106		1.57565	1.52048		1.46563	1.39172		1.66541	1.66734		1.71736	1.63675		1.38339	1.28828		1.56446	1.47307
KPA	8345-2	1.33564			1.03692			1.35125			1.55034			1.38304			1.68143			1.71712			1.31169			1.469
KPA	8345-3	1.30246			0.956681			1.27418			1.43544			1.32648			1.65518			1.47579			1.16976			1.38574
KPA	8373-1	1.09431	1.07459		0.990664	0.994057		1.34007	1.31092		0.972551	0.931966		1.17651	1.14519		1.60299	1.66239		0.849205	0.859898		1.10971	1.09846		1.13875	1.12282
KPA	8373-2	1.07114			0.925988			1.22184			0.86983			1.09894			1.64074			0.815848			1.06019			1.10694
KPA	8373-3	1.05833			1.06552			1.37085			0.953517			1.16013			1.74346			0.914643			1.12547			1.12279
KPA	8374-1	0.632626	0.657037		0.452269	0.507581		0.59431	0.606071		0.431204	0.44336		0.551207	0.55436		1.24665	1.33493		0.58968	0.611329		0.751421	0.771361		0.339906	0.470383
KPA	8374-2	0.633494			0.485544			0.579952			0.399401			0.478528			1.27142			0.569303			0.717004			0.448009
KPA	8374-3	0.704991			0.58493			0.643951			0.499476			0.633347			1.48671			0.675003			0.845658			0.623235
Fig. 1H
		Metabolite (Normalized Ion Counts)
Tissue Type	Sample ID	Glycine	Tech. Mean	Mean	Alanine	Tech. Mean	Mean	Proline	Tech. Mean	Mean	Serine	Tech. Mean	Mean	Cysteine	Tech. Mean	Mean	Tyrosine	Tech. Mean	Mean
Muscle	1114-1	0.403184	0.427381	0.732015	1.23921	1.22675	1.15817	0.36199	0.358833	0.565092	0.480344	0.471664	0.65285	0.651101	0.365944	0.557678	0.653974	0.615605	0.634069
Muscle	1114-2	0.434596			1.24342			0.369413			0.478456			NA			0.609263
Muscle	1114-3	0.444363			1.19762			0.345096			0.456192			0.0807876			0.583576
Muscle	1115-1	0.522515	0.511507		1.23856	1.19897		0.523859	0.508104		0.491255	0.491039		0.631838	0.631838		0.611495	0.577932
Muscle	1115-2	0.50533			1.17534			0.498012			0.454984			NA			0.550976
Muscle	1115-3	0.506675			1.18301			0.502442			0.526877			NA			0.571326
Muscle	1408-1	1.04194	0.878952		1.15548	1.13221		0.628236	0.623014		0.983701	0.959074		0.145364	0.358959		0.655008	0.631708
Muscle	1408-2	0.821291			1.09759			0.622156			0.936842			0.427415			0.634839
Muscle	1408-3	0.77363			1.14355			0.618651			0.956678			0.504099			0.605277
Muscle	1410-1	1.08566	1.16006		1.12308	1.13302		0.522721	0.535818		0.599402	0.598807		0.809084	0.491506		0.672269	0.651514
Muscle	1410-2	1.22043			1.13177			0.548788			0.573998			0.161812			0.634087
Muscle	1410-3	1.17408			1.14421			0.535945			0.62302			0.503622			0.648185
Muscle	1411-1	0.641987	0.682177		1.09358	1.09989		0.795811	0.799689		0.730528	0.743668		2.03215	0.940142		0.701738	0.693588
Muscle	1411-2	0.719474			1.12763			0.823689			0.765198			0.616097			0.727481
Muscle	1411-3	0.685071			1.07846			0.779567			0.735278			0.172178			0.651546
KP	7615-1	0.850409	0.836759	1.01863	1.19571	1.2508	1.21746	0.523312	0.526899	0.897337	1.35534	1.42135	1.09368	0.470291	0.383299	0.757689	1.70357	1.7577	1.25094
KP	7615-2	0.764222			1.25921			0.514391			1.42455			0.162568			1.7334
KP	7615-3	0.895646			1.29747			0.542993			1.48417			0.517037			1.83613
KP	7828-1	0.397335	0.655661		1.74475	1.39225		0.515803	0.505596		0.9916	1.09132		0.808083	0.641677		1.88354	1.85514
KP	7828-2	0.86658			1.16406			0.497209			1.11616			0.676881			1.78611
KP	7828-3	0.703069			1.26794			0.503776			1.16621			0.440068			1.89577
KP	7830-1	1.67593	1.98652		0.842371	0.853178		2.12198	2.13445		1.04988	1.05513		4.18131	1.93419		1.08817	1.06866
KP	7830-2	2.00932			0.871601			2.19348			1.04746			0.295648			1.04453
KP	7830-3	2.27431			0.845562			2.0879			1.06805			1.32562			1.07328
KP	7831-1	0.745425	0.802087		1.32207	1.32639		0.717964	0.716314		0.936592	0.948147		0.495971	0.305183		0.842808	0.811664
KP	7831-2	0.831821			1.34341			0.713978			0.973458			0.114396			0.787847
KP	7831-3	0.829015			1.3137			0.717			0.934391			NA			0.804337
KP	7832-1	0.736321	0.812141		1.23147	1.26469		0.600493	0.603427		0.925248	0.952454		0.638775	0.524093		0.757841	0.761543
KP	7832-2	0.795667			1.2452			0.584461			0.916585			0.346727			0.748493
KP	7832-3	0.904435			1.3174			0.625326			1.01553			0.586776			0.778294
KPA	8343-1	0.669476	0.719103	1.26709	0.3008	0.307484	0.747756	0.266745	0.290584	1.64323	0.297224	0.290284	1.14879	0.482273	0.482273	2.94262	0.368613	0.34944	1.244
KPA	8343-2	0.724882			0.311496			0.285175			0.289241			NA			0.334755
KPA	8343-3	0.762951			0.310157			0.319832			0.284388			NA			0.344953
KPA	8344-1	1.71223	1.59776		0.690424	0.719853		2.90234	2.90454		1.91683	1.79944		10.9806	7.84536		3.03609	2.91043
KPA	8344-2	1.58755			0.733139			2.93886			1.77462			2.84873			2.90023
KPA	8344-3	1.49349			0.735996			2.87243			1.70688			9.70673			2.79496
KPA	8345-1	1.18963	1.23349		1.08524	1.07997		1.67199	1.68029		1.62728	1.56817		3.38762	3.36145		1.23809	1.17109
KPA	8345-2	1.25496			1.10505			1.72308			1.56893			3.33529			1.15861
KPA	8345-3	1.25589			1.04962			1.6458			1.5083			NA			1.11657
KPA	8373-1	0.919352	0.990219		0.983093	0.98501		1.93405	1.92729		1.25493	1.22651		2.06061	1.3623		1.16744	1.13388
KPA	8373-2	1.14187			0.97538			1.90891			1.21252			1.16404			1.07146
KPA	8373-3	0.909432			0.996557			1.93892			1.21209			0.862257			1.16275
KPA	8374-1	1.8387	1.79488		0.614079	0.646465		1.35195	1.41343		0.900188	0.859534		1.66449	1.6617		0.632526	0.655166
KPA	8374-2	1.72633			0.626484			1.34911			0.808668			1.48077			0.620028
KPA	8374-3	1.8196			0.698831			1.53921			0.869746			1.83984			0.712944
Fig. 1I
Cell line: HT1080
N1 (cell number x 10^4 p/ml)						N2 (cell number x 10^4 p/ml)						N3 (cell number x 10^4 p/ml)						Mean (cell number x 10^4)
Glucose (mM)	5		0			Glucose (mM)	5		0			Glucose (mM)	5		0			Glucose	5	0	5	0
Glutamine (mM)	2	0	2	0		Glutamine (mM)	2	0	2	0		Glutamine (mM)	2	0	2	0		Glutamine	2	2	0	0
T0	8.8	7.2	7.5	6.5		T0	5.7	6.2	6.5	4.5		T0	4.2	3.2	6.5	5.7		T0	0.771667	1.014	0.885	0.891667
	5.2	5.3	7.6	8.5			4.5	5.4	6.2	4.3			4.3	5	5	5		T24	5.8275	2.8445	1.92767	0.785333
	5.6	8.8	8	7			3	8	7	5			5	4	6.54	7		T48	11.45	6.1755	4.74467	1.12983
T0 Average	6.53333	7.1	7.7	7.33333		T0 Average	4.4	6.53333	6.56667	4.6		T0 Average	4.5	4.06667	6.01333	5.9		T72	19.9	10.8167	9.24167	0.982667
T24	45.3	10.93	32.1	5.61		T24	35.2	14.93	15.2	3.21		T24	37.25	12.33	16.54	3.44
	47.1	7.62	33.5	10.7			34.2	15.2	10	5.2			40	10.75	10.33	4.5
	42.1	12.2	30	4.69			30	16.5	11	4.56			38.5	15.2	12	5.21
T24 Average	44.8333	10.25	31.8667	7		T24 Average	33.1333	15.5433	12.0667	4.32333		T24 Average	38.5833	12.76	12.9567	4.38333
T48	72	20.3	48	10.2		T48	62	30.2	38	5.27		T48	85.5	30.25	33.27	6.5
	75	24	55	8.92			62.3	35.5	35	8.5			90.2	45.33	35.26	5.2
	80	20	56	7			72	37	36	8.5			88	42.1	34	7.7
T48 Average	75.6667	21.4333	53	8.70667		T48 Average	65.4333	34.2333	36.3333	7.42333		T48 Average	87.9	39.2267	34.1767	6.46667
T72	128	57.5	88	6.25		T72	130	62	85	5.21		T72	150	62	52	6.35
	115	51	77	8.75			122	64	80	6.5			145	74	65	5.3
	110	55	85	9			150	69	60	6.6			144	60	57	5
T72 Average	117.667	54.5	83.3333	8		T72 Average	134	65	75	6.10333		T72 Average	146.333	65.3333	58	5.55
Cells p/ well (x 10^4)						Cells p/ well (x 10^4)						Cells p/ well (x 10^4)
T0	0.98	1.065	1.155	1.1		T0	0.66	0.98	0.985	0.69		T0	0.675	0.61	0.902	0.885
T24	6.725	1.5375	4.78	1.05		T24	4.97	2.3315	1.81	0.6485		T24	5.7875	1.914	1.9435	0.6575
T48	11.35	3.215	7.95	1.306		T48	9.815	5.135	5.45	1.1135		T48	13.185	5.884	5.1265	0.97
T72	17.65	8.175	12.5	1.2		T72	20.1	9.75	11.25	0.9155		T72	21.95	9.8	8.7	0.8325
Cell line: SK-LMS-1
N1 (cell number x 10^4 p/ml)						N2 (cell number x 10^4 p/ml)						N3 (cell number x 10^4 p/ml)						Mean (cell number x 10^4)
Glucose (mM)	5		0			Glucose (mM)	5		0			Glucose (mM)	5		0			Glucose	5	0	5	0
Glutamine (mM)	2	0	2	0		Glutamine (mM)	2	0	2	0		Glutamine (mM)	2	0	2	0		Glutamine	2	2	0	0
T0	2.32	3.21	4.21	3.52		T0	3.22	5.1	4.21	4.12		T0	3.56	3.21	3.21	3.65		T0	0.508667	0.541667	0.561833	0.524167
	3.52	2.11	3.21	3.55			3.52	4.22	2.3	4.22			3.54	3.56	3.22	3.5		T24	1.20683	1.11	0.594333	0.439667
	2.11	3.42	4.22	2.78			4.52	5.3	4.22	3			4.21	3.58	3.7	3.11		T48	4.53167	4.08167	0.820167	0.864167
T0 Average	2.65	2.91333	3.88	3.28333		T0 Average	3.75333	4.87333	3.57667	3.78		T0 Average	3.77	3.45	3.37667	3.42		T72	6.96333	8.02167	0.912167	0.6105
T24	8.92	3.52	8.01	3.21		T24	9.21	4.22	6.52	3.12		T24	10.2	3.55	7.65	3.22
	6.32	4.69	6.11	0.52			8.1	3.21	7.22	3.3			8.12	4.52	8.12	3.56
	7.52	5.21	7.52	2.11			7.52	3.2	8.12	4.12			6.5	3.54	7.33	3.22
T24 Average	7.58667	4.47333	7.21333	1.94667		T24 Average	8.27667	3.54333	7.28667	3.51333		T24 Average	8.27333	3.87	7.7	3.33333
T48	25.8	4.11	17.1	9.38		T48	30.2	5.28	25.6	4.12		T48	28.6	5.32	32.2	6.52
	32.1	9.21	21.1	8.8			29.5	5.32	35.5	4.32			25.9	4.65	31.2	4.33
	36.5	5.32	25.2	5.62			34.2	4.12	27.5	3.55			29.1	5.88	29.5	5.21
T48 Average	31.4667	6.21333	21.1333	7.93333		T48 Average	31.3	4.90667	29.5333	3.99667		T48 Average	27.8667	5.28333	30.9667	5.35333
T72	52.8	6.45	49.3	7.04		T72	45.2	4.32	65.5	3.2		T72	50.2	5.25	59.2	3.21
	49.5	5.23	52.2	4.32			39.5	6.52	62.2	4.2			45.3	6.88	58.2	5.22
	42.2	8.5	42.2	5.23			48.5	5.8	47.2	0			44.6	5.78	45.3	4.21
T72 Average	48.1667	6.72667	47.9	5.53		T72 Average	44.4	5.54667	58.3	2.46667		T72 Average	46.7	5.97	54.2333	4.21333
Cells p/ well (x 10^4)						Cells p/ well (x 10^4)						Cells p/ well (x 10^4)
T0	0.3975	0.437	0.582	0.4925		T0	0.563	0.731	0.5365	0.567		T0	0.5655	0.5175	0.5065	0.513
T24	1.138	0.671	1.082	0.292		T24	1.2415	0.5315	1.093	0.527		T24	1.241	0.5805	1.155	0.5
T48	4.72	0.932	3.17	1.19		T48	4.695	0.736	4.43	0.5995		T48	4.18	0.7925	4.645	0.803
T72	7.225	1.009	7.185	0.8295		T72	6.66	0.832	8.745	0.37		T72	7.005	0.8955	8.135	0.632
Cell line: SK-UT-1B
N1 (cell number x 10^4 p/ml)						N2 (cell number x 10^4 p/ml)						N3 (cell number x 10^4 p/ml)						Mean (cell number x 10^4)
Glucose (mM)	5		0			Glucose (mM)	5		0			Glucose (mM)	5		0			Glucose	5	0	5	0
Glutamine (mM)	2	0	2	0		Glutamine (mM)	2	0	2	0		Glutamine (mM)	2	0	2	0		Glutamine	2	2	0	0
T0	8.21	8.21	18.8	2.93		T0	12.3	11.1	4.11	5.86		T0	8.21	11.7	15.8	5.28		T0	1.67033	1.81417	1.62983	1.14733
	15.2	16.4	9.97	3.07			8.8	4.35	4.69	9.97			18.8	8.86	22.3	9.38		T24	3.21667	3.98	1.85517	1.25633
	7.62	17	11.1	14.7			9.38	10.2	9.38	8.83			11.7	9.97	12.7	8.82		T48	8.505	10.3067	1.02117	1.0175
T0 Average	10.3433	13.87	13.29	6.9		T0 Average	10.16	8.55	6.06	8.22		T0 Average	12.9033	10.1767	16.9333	7.82667		T72	17.3583	22.3833	0.947167	0.912167
T24	19.4	15.8	29.3	14.1		T24	35.3	17	24.6	5.86		T24	12.9	11.7	16.6	4.11
	20.5	13.5	36.4	16.4			28.2	12.9	32.8	12.9			13.6	7.62	21.1	4.46
	16.4	7.62	29.9	4.11			32.6	15.2	27.9	9.92			14.1	9.97	20.2	3.52
T24 Average	18.7667	12.3067	31.8667	11.5367		T24 Average	32.0333	15.0333	28.4333	9.56		T24 Average	13.5333	9.76333	19.3	4.03
T48	39.3	7.62	95	4.11		T48	84.5	8.21	82.1	7.62		T48	25.2	4.89	39.3	3.52
	39.9	12.3	88.1	12.1			122	2.93	77.5	7.72			29.9	6.45	28.5	6.45
	55.1	8.21	82.7	5.86			88.2	4.94	92.7	8.12			26.2	5.72	32.5	5.55
T48 Average	44.7667	9.37667	88.6	7.35667		T48 Average	98.2333	5.36	84.1	7.82		T48 Average	27.1	5.68667	33.4333	5.17333
T72	98.5	3.52	189	2.35		T72	113	3.28	128	5.28		T72	112	8.21	141	9.97
	111	4.58	215	1.82			118	12.2	122	9.97			124	7.28	127	7.62
	128	4.36	173	5.86			124	7.28	141	8.21			113	6.12	107	3.65
T72 Average	112.5	4.15333	192.333	3.34333		T72 Average	118.333	7.58667	130.333	7.82		T72 Average	116.333	7.20333	125	7.08
Cells p/ well (x 10^4)						Cells p/ well (x 10^4)						Cells p/ well (x 10^4)
T0	1.5515	2.0805	1.9935	1.035		T0	1.524	1.2825	0.909	1.233		T0	1.9355	1.5265	2.54	1.174
T24	2.815	1.846	4.78	1.7305		T24	4.805	2.255	4.265	1.434		T24	2.03	1.4645	2.895	0.6045
T48	6.715	1.4065	13.29	1.1035		T48	14.735	0.804	12.615	1.173		T48	4.065	0.853	5.015	0.776
T72	16.875	0.623	28.85	0.5015		T72	17.75	1.138	19.55	1.173		T72	17.45	1.0805	18.75	1.062
Cell line: CCL-136
N1 (cell number x 10^4 p/ml)						N2 (cell number x 10^4 p/ml)						N3 (cell number x 10^4 p/ml)						Mean (cell number x 10^4)
Glucose (mM)	5		0			Glucose (mM)	5		0			Glucose (mM)	5		0			Glucose	5	0	5	0
Glutamine (mM)	2	0	2	0		Glutamine (mM)	2	0	2	0		Glutamine (mM)	2	0	2	0		Glutamine	2	2	0	0
T0	5.28	5.86	7.04	3.52		T0	3.25	4.12	3.55	3.41		T0	3.21	5.45	5.52	5.12		T0	0.658667	0.749	0.682833	0.603333
	4.21	6.22	6.52	4.58			5.22	3.25	3.45	3.58			5.22	3.75	4.33	1.35		T24	1.69383	1.53683	0.797167	0.713667
	6.12	4.82	6.45	5.22			3.45	3.62	3.56	5.21			3.56	3.88	4.52	4.21		T48	3.58833	3.25167	0.921833	0.809167
T0 Average	5.20333	5.63333	6.67	4.44		T0 Average	3.97333	3.66333	3.52	4.06667		T0 Average	3.99667	4.36	4.79	3.56		T72	6.74833	5.84333	0.790167	0.879667
T24	12.9	5.86	8.45	3.25		T24	8.52	2.35	10.2	3.25		T24	11.7	9.45	12.3	5.76
	11.7	5.21	10.2	4.11			15.2	2.33	11.3	3.55			8.45	9.45	7.21	10.2
	9.58	3.22	11.2	3.52			13.6	3.85	9.85	4.85			9.98	6.11	11.5	4.33
T24 Average	11.3933	4.76333	9.95	3.62667		T24 Average	12.44	2.84333	10.45	3.88333		T24 Average	10.0433	8.33667	10.3367	6.76333
T48	26.2	8.38	26.4	4.35		T48	30.2	5.25	21.3	5.25		T48	20.2	6.21	25.2	4.21
	21.1	5.28	15.2	6.45			27.5	6.55	26.5	8.88			23.1	5.22	16.7	3.55
	22.3	6.55	18.5	5.22			28.9	7.52	22.5	4.96			15.8	4.35	22.8	5.68
T48 Average	23.2	6.73667	20.0333	5.34		T48 Average	28.8667	6.44	23.4333	6.36333		T48 Average	19.7	5.26	21.5667	4.48
T72	45.3	8.55	42.3	10.2		T72	50.2	5.23	36.5	4.56		T72	48.6	4.69	32.3	3.17
	55.8	3.27	46.9	5.36			35.6	5.33	38.5	8.52			39.2	2.31	31.5	5.21
	41.2	4.85	52.3	4.33			42.3	7.85	39.5	7.21			46.7	5.33	30.8	4.22
T72 Average	47.4333	5.55667	47.1667	6.63		T72 Average	42.7	6.13667	38.1667	6.76333		T72 Average	44.8333	4.11	31.5333	4.2
Cells p/ well (x 10^4)						Cells p/ well (x 10^4)						Cells p/ well (x 10^4)
T0	0.7805	0.845	1.0005	0.666		T0	0.596	0.5495	0.528	0.61		T0	0.5995	0.654	0.7185	0.534
T24	1.709	0.7145	1.4925	0.544		T24	1.866	0.4265	1.5675	0.5825		T24	1.5065	1.2505	1.5505	1.0145
T48	3.48	1.0105	3.005	0.801		T48	4.33	0.966	3.515	0.9545		T48	2.955	0.789	3.235	0.672
T72	7.115	0.8335	7.075	0.9945		T72	6.405	0.9205	5.725	1.0145		T72	6.725	0.6165	4.73	0.63
Cell line: LPS246
N1 (cell number x 10^4 p/ml)						N2 (cell number x 10^4 p/ml)						N3 (cell number x 10^4 p/ml)						Mean (cell number x 10^4)
Glucose (mM)	5		0			Glucose (mM)	5		0			Glucose (mM)	5		0			Glucose	5	0	5	0
Glutamine (mM)	2	0	2	0		Glutamine (mM)	2	0	2	0		Glutamine (mM)	2	0	2	0		Glutamine	2	2	0	0
T0	3.52	2.93	6.45	3.42		T0	2.25	4.21	3.12	2.17		T0	3.21	3.58	3.12	2.15		T0	0.474167	0.5005	0.517833	0.507667
	4.21	3.12	4.21	5.45			3.22	3.21	2.32	2.25			2.33	4.12	3.11	2.33		T24	0.615667	0.813333	0.773667	0.772167
	2.53	2.55	3.22	6.44			3.6	3.33	2.33	2.85			3.58	4.02	2.15	3.4		T48	1.33567	0.891833	1.1875	0.846333
T0 Average	3.42	2.86667	4.62667	5.10333		T0 Average	3.02333	3.58333	2.59	2.42333		T0 Average	3.04	3.90667	2.79333	2.62667		T72	1.912	1.0165	1.484	1.05617
T24	3.52	7.62	7.62	5.86		T24	5.12	3.12	4.23	3.12		T24	4.32	4.52	5.16	7.12
	2.17	2.93	4.11	4.69			5.33	5.22	4.58	4.32			5.22	6.44	8.21	4.65
	3.22	5.51	5.23	6.44			4.25	5.19	5.33	4.25			3.79	5.87	4.33	5.88
T24 Average	2.97	5.35333	5.65333	5.66333		T24 Average	4.9	4.51	4.71333	3.89667		T24 Average	4.44333	5.61	5.9	5.88333
T48	7.62	7.04	1.76	3.56		T48	8.12	7.85	6.58	6.52		T48	12.1	8.98	9.97	8.21
	6.45	6.52	3.21	2.35			8.56	7.98	6.88	5.65			11.8	7.21	8.56	9.01
	8.82	8.22	4.12	2.22			9.15	8.12	7.21	5.74			7.52	9.33	5.22	7.52
T48 Average	7.63	7.26	3.03	2.71		T48 Average	8.61	7.98333	6.89	5.97		T48 Average	10.4733	8.50667	7.91667	8.24667
T72	8.45	8.21	4.36	4.35		T72	12.5	10.2	6.12	6.5		T72	15.6	8.8	11.7	10.6
	9.97	7.18	4.21	6.37			13.5	13.5	6.33	7.25			16.2	10.2	8.99	7.62
	13.5	8.25	3.25	4.13			14.2	11.7	6.19	7.56			10.8	11	9.84	8.99
T72 Average	10.64	7.88	3.94	4.95		T72 Average	13.4	11.8	6.21333	7.10333		T72 Average	14.2	10	10.1767	9.07
Cells p/ well (x 10^4)						Cells p/ well (x 10^4)						Cells p/ well (x 10^4)
T0	0.513	0.43	0.694	0.7655		T0	0.4535	0.5375	0.3885	0.3635		T0	0.456	0.586	0.419	0.394
T24	0.4455	0.803	0.848	0.8495		T24	0.735	0.6765	0.707	0.5845		T24	0.6665	0.8415	0.885	0.8825
T48	1.1445	1.089	0.4545	0.4065		T48	1.2915	1.1975	1.0335	0.8955		T48	1.571	1.276	1.1875	1.237
T72	1.596	1.182	0.591	0.7425		T72	2.01	1.77	0.932	1.0655		T72	2.13	1.5	1.5265	1.3605
Cell line: SW872
N1 (cell number x 10^4 p/ml)						N2 (cell number x 10^4 p/ml)						N3 (cell number x 10^4 p/ml)						Mean (cell number x 10^4)
Glucose (mM)	5		0			Glucose (mM)	5		0			Glucose (mM)	5		0			Glucose	5	0	5	0
Glutamine (mM)	2	0	2	0		Glutamine (mM)	2	0	2	0		Glutamine (mM)	2	0	2	0		Glutamine	2	2	0	0
T0	3.21	4.5	5.21	5.26		T0	5.21	7.21	5.25	7.23		T0	5.6	7.21	6.55	7.21		T0	0.728	0.818	0.938667	0.826667
	5.2	5.2	4.5	5.4			5.65	8.5	4.3	4.35			5.6	5.3	6.24	4.5		T24	1.79433	1.70317	1.52283	1.1455
	4.21	6.5	6.33	4.35			4.5	6.5	5.5	5.3			4.5	5.4	5.2	6		T48	7.32	5.13283	5.42617	2.9335
T0 Average	4.20667	5.4	5.34667	5.00333		T0 Average	5.12	7.40333	5.01667	5.62667		T0 Average	5.23333	5.97	5.99667	5.90333		T72	17.9167	14.22	17.5667	10.45
T24	8.8	10.1	8.21	6.45		T24	15.25	10.33	12.22	6.45		T24	11.25	10.35	11.25	8.78
	11.2	9.28	12.19	7.21			12.2	9.54	14.2	5.28			14.32	12.2	13	9.5
	7.64	12.1	10.4	8.21			15	8.7	8.5	9.27			12	8.77	12.22	7.58
T24 Average	9.21333	10.4933	10.2667	7.29		T24 Average	14.15	9.52333	11.64	7		T24 Average	12.5233	10.44	12.1567	8.62
T48	45.3	32.35	28.2	20.23		T48	52.3	37.2	22.32	18.58		T48	45	30	45	15
	48.3	35	28.7	20.3			65	37.2	25.3	18.6			42	32	46	20
	50.3	38.22	26.45	25.3			45	38.6	36	20			46	45	50	18
T48 Average	47.9667	35.19	27.7833	21.9433		T48 Average	54.1	37.6667	27.8733	19.06		T48 Average	44.3333	35.6667	47	17.6667
T72	120	110	105	85		T72	135	100	88.2	65		T72	101	130	95	60
	110	130	98	81			122	105	83	64			120	135	97	55
	135	112	85	88			120	120	92	67			112	112	110	62
T72 Average	121.667	117.333	96	84.6667		T72 Average	125.667	108.333	87.7333	65.3333		T72 Average	111	125.667	100.667	59
Cells p/ well (x 10^4)						Cells p/ well (x 10^4)						Cells p/ well (x 10^4)
T0	0.631	0.81	0.802	0.7505		T0	0.768	1.1105	0.7525	0.844		T0	0.785	0.8955	0.8995	0.8855
T24	1.382	1.574	1.54	1.0935		T24	2.1225	1.4285	1.746	1.05		T24	1.8785	1.566	1.8235	1.293
T48	7.195	5.2785	4.1675	3.2915		T48	8.115	5.65	4.181	2.859		T48	6.65	5.35	7.05	2.65
T72	18.25	17.6	14.4	12.7		T72	18.85	16.25	13.16	9.8		T72	16.65	18.85	15.1	8.85
Cell line: T778
N1 (cell number x 10^4 p/ml)						N2 (cell number x 10^4 p/ml)						N3 (cell number x 10^4 p/ml)						Mean (cell number x 10^4)
Glucose (mM)	5		0			Glucose (mM)	5		0			Glucose (mM)	5		0			Glucose	5	0	5	0
Glutamine (mM)	2	0	2	0		Glutamine (mM)	2	0	2	0		Glutamine (mM)	2	0	2	0		Glutamine	2	2	0	0
T0	7.62	9.38	9.38	4.69		T0	6.52	5.52	4.12	4.89		T0	4.55	5.12	3.15	4.12		T0	0.909	0.857833	0.9595	0.792
	5.22	8.45	8.22	6.54			8.55	4.65	5.22	4.75			5.23	5.65	3.85	5.55		T24	2.68833	2.98333	1.88683	1.9385
	6.52	7.21	7.56	7.21			4.65	6.23	5.32	4.65			5.68	5.36	4.65	5.12		T48	4.04167	4.30833	2.59167	2.3445
T0 Average	6.45333	8.34667	8.38667	6.14667		T0 Average	6.57333	5.46667	4.88667	4.76333		T0 Average	5.15333	5.37667	3.88333	4.93		T72	6.57	6.46	3.99667	2.35667
T24	15.8	13.2	15.7	18.4		T24	21.2	10.2	21.3	15.2		T24	15.2	8.21	17.6	10.6
	19.9	14.1	23	15.7			19.5	13.2	22.5	13.2			15.8	15.2	25.5	9.71
	16.2	13.8	16.2	11.4			20.5	11.8	16.9	10.8			17.2	13.5	20.3	11.3
T24 Average	17.3	13.7	18.3	15.1667		T24 Average	20.4	11.7333	20.2333	13.0667		T24 Average	16.0667	12.3033	21.1333	10.5367
T48	25.2	18.2	27	20.5		T48	30.2	15.1	31.5	12.3		T48	21.2	18.8	26.4	19.4
	24.1	17.2	36.9	15.7			29.5	20.5	29.5	11.9			25.2	22.9	27.6	16.8
	24.3	17.8	25.3	18.5			35.2	11.5	28.9	9.87			27.6	13.5	25.4	15.7
T48 Average	24.5333	17.7333	29.7333	18.2333		T48 Average	31.6333	15.7	29.9667	11.3567		T48 Average	24.6667	18.4	26.4667	17.3
T72	41.2	21.2	45.3	15.8		T72	50.1	25.5	48.6	15.3		T72	45.3	30.6	35.6	16.5
	38.5	28.5	44.2	16			47.6	26.8	49.1	12.4			44.2	28.8	33.5	15.2
	43.2	25.6	46.8	12.2			45.6	25.2	45.3	15.9			38.5	27.6	39.2	22.1
T72 Average	40.9667	25.1	45.4333	14.6667		T72 Average	47.7667	25.8333	47.6667	14.5333		T72 Average	42.6667	29	36.1	17.9333
Cells p/ well (x 10^4)						Cells p/ well (x 10^4)						Cells p/ well (x 10^4)
T0	0.968	1.252	1.258	0.922		T0	0.986	0.82	0.733	0.7145		T0	0.773	0.8065	0.5825	0.7395
T24	2.595	2.055	2.745	2.275		T24	3.06	1.76	3.035	1.96		T24	2.41	1.8455	3.17	1.5805
T48	3.68	2.66	4.46	2.735		T48	4.745	2.355	4.495	1.7035		T48	3.7	2.76	3.97	2.595
T72	6.145	3.765	6.815	2.2		T72	7.165	3.875	7.15	2.18		T72	6.4	4.35	5.415	2.69
Fig. 1J
Cell line: HT1080
N1				N2				N3				Mean
% Viability	+Q	-Q		% Viability	+Q	-Q		% Viability	+Q	-Q		% Viability	+Q	-Q
	94.06	66.76			92.17	57.26			93.3	50.18			93.365	58.1833
	95.15	67.2			93.21	58.56			92.3	49.14
	95.27	68
Mean	94.605	66.98		Mean	92.69	57.91		Mean	92.8	49.66
Cell line: SK-LMS-1
N1				N2				N3				Mean
% Viability	+Q	-Q		% Viability	+Q	-Q		% Viability	+Q	-Q		% Viability	+Q	-Q
	91.1	53.7			87.6	56.5			87.7	48.2			88.2833	51.4
	87.2	50.9			89.5	49.9			86.6	49.2
Mean	89.15	52.3		Mean	88.55	53.2		Mean	87.15	48.7
Cell line: SK-UT-1B
N1				N2				N3				Mean
% Viability	+Q	-Q		% Viability	+Q	-Q		% Viability	+Q	-Q		% Viability	+Q	-Q
	96.93	81.74			88.61	61.84			94.89	55.63			92.3183	66.6917
	89.51	80.86			88.6	61.5			95.37	58.58
Mean	93.22	81.3		Mean	88.605	61.67		Mean	95.13	57.105
Cell line: CCL-136
N1				N2				N3				Mean
% Viability	+Q	-Q		% Viability	+Q	-Q		% Viability	+Q	-Q		% Viability	+Q	-Q
	88.21	25.15			86.5	27.35			92.57	66.3			89.355	38.79
	88.89	23.62			87.28	24.46			92.68	65.86
Mean	88.55	24.385		Mean	86.89	25.905		Mean	92.625	66.08
Cell line: LPS246
N1				N2				N3				Mean
% Viability	+Q	-Q		% Viability	+Q	-Q		% Viability	+Q	-Q		% Viability	+Q	-Q
	86.58	83.63			84.47	79.04			89.14	90.77			87.1667	83.6933
	86.62	82.36			85.01	76.34			91.18	90.02
Mean	86.6	82.995		Mean	84.74	77.69		Mean	90.16	90.395
Cell line: SW872
N1				N2				N3				Mean
% Viability	+Q	-Q		% Viability	+Q	-Q		% Viability	+Q	-Q		% Viability	+Q	-Q
	93.92	90.62			90.8	93.8			94.72	95.5			92.94	93.2467
	93.52	90.2			90.4	93.28			94.62	95.78
	93.21	90.86							94.74	95.12
Mean	93.55	90.56		Mean	90.6	93.54		Mean	94.67	95.64
Cell line: T778
N1				N2				N3				Mean
% Viability	+Q	-Q		% Viability	+Q	-Q		% Viability	+Q	-Q		% Viability	+Q	-Q
	83.56	86.54			79.52	82.99			87.41	87.13			83.2633	85.4033
	83.39	86.21			78.9	82.88			86.8	86.67
Mean	83.475	86.375		Mean	79.21	82.935		Mean	87.105	86.9

## Sheet: Supp Figure 2
Source Data: Supp Figure 2
Fig. 2A
Cell line: HT1080
N1 (cell number x 10^4 p/ml)	+Q	-Q	Q+PYR	-Q+DKG	-Q+E		N2 (cell number x 10^4 p/ml)	+Q	-Q	Q+PYR	-Q+DKG	-Q+E		N3 (cell number x 10^4 p/ml)	+Q	-Q	Q+PYR	-Q+DKG	-Q+E		Mean (cell number x 10^4)	+Q	-Q	Q+PYR	-Q+DKG	-Q+E
T0	5.32	6.54	5.2	4.65	6.5		T0	5.1	4.38	4.85	5.32	5.21		T0	4.52	5.27	6.27	5	4.32		T0	0.804667	0.848333	0.814333	0.851333	0.781667
	4.32	4.5	5.6	8	5.3			6.5	4.25	7.65	5.4	5			5.32	5.36	4.56	5.21	5.5		T24	6.07067	2.30933	5.658	5.582	4.93117
	6.5	8.5	5	5	6.5			5.2	6.5	5.23	6	4.27			5.5	5.6	4.5	6.5	4.3		T48	12.3905	3.33883	9.38833	9.63517	8.16083
T0 Average	5.38	6.51333	5.26667	5.88333	6.1		T0 Average	5.6	5.04333	5.91	5.57333	4.82667		T0 Average	5.11333	5.41	5.11	5.57	4.70667		T72	18.3333	4.17217	14.492	14.9367	12.7372
T24	35	15	31	38.6	32.3		T24	45	15.2	45	43.22	35		T24	37.5	16.7	25.5	31	31
	24.2	18	42	42.1	37.2			42	13.7	47	38	38.2			36.54	15.21	27.88	32.2	29.8
	35	20	49	35.1	32.1			64	10.2	42.1	48.2	34.77			45	14.55	30	26.5	25.5
T24 Average	31.4	17.6667	40.6667	38.6	33.8667		T24 Average	50.3333	13.0333	44.7	43.14	35.99		T24 Average	39.68	15.4867	27.7933	29.9	28.7667
T48	72	15	63	52.3	65		T48	85	21.2	72.1	80.21	63.21		T48	75	27.33	52.3	65	45.5
	87	10	65	56	65			87.2	20.7	68.9	60.25	66.51			85	33.5	56	67.85	40.23
	85	25	62	67	58			90	15.6	64	77.2	54.2			77.23	32	60	52.3	32
T48 Average	81.3333	16.6667	63.3333	58.4333	62.6667		T48 Average	87.4	19.1667	68.3333	72.5533	61.3067		T48 Average	79.0767	30.9433	56.1	61.7167	39.2433
T72	128	25	110	105	87		T72	105	40.2	105	112	87		T72	120	16.23	87	91	75
	130	22	105	109	102			114	35.7	110	107	100			110	27	88.52	92.2	76
	125	27	98	97	85			133	32.2	87	98	83			135	25	79	85	69.23
T72 Average	127.667	24.6667	104.333	103.667	91.3333		T72 Average	117.333	36.0333	100.667	105.667	90		T72 Average	121.667	22.7433	84.84	89.4	73.41
Cells p/ well (x 10^4)							Cells p/ well (x 10^4)							Cells p/ well (x 10^4)
T0	0.807	0.977	0.79	0.8825	0.915		T0	0.84	0.7565	0.8865	0.836	0.724		T0	0.767	0.8115	0.7665	0.8355	0.706
T24	4.71	2.65	6.1	5.79	5.08		T24	7.55	1.955	6.705	6.471	5.3985		T24	5.952	2.323	4.169	4.485	4.315
T48	12.2	2.5	9.5	8.765	9.4		T48	13.11	2.875	10.25	10.883	9.196		T48	11.8615	4.6415	8.415	9.2575	5.8865
T72	19.15	3.7	15.65	15.55	13.7		T72	17.6	5.405	15.1	15.85	13.5		T72	18.25	3.4115	12.726	13.41	11.0115
Cell line: SK-LMS-1
N1 (cell number x 10^4 p/ml)	+Q	-Q	Q+PYR	-Q+DKG	-Q+E		N2 (cell number x 10^4 p/ml)	+Q	-Q	Q+PYR	-Q+DKG	-Q+E		N3 (cell number x 10^4 p/ml)	+Q	-Q	Q+PYR	-Q+DKG	-Q+E		Mean (cell number x 10^4)	+Q	-Q	Q+PYR	-Q+DKG	-Q+E
T0	3.22	2.32	4.12	4.12	3.75		T0	3.12	4.12	3.75	3.77	2.22		T0	5.12	3.65	4.21	3.24	3.21		T0	0.574167	0.586833	0.606167	0.619333	0.5765
	3.54	4.12	4.21	3.22	4.12			3.22	4.23	4.21	5.21	3.54			4.33	4.55	3.87	5.23	3.55		T24	1.33333	0.519833	1.05233	1.2105	1.12083
	5.21	3.55	3.58	3.74	3.88			3.57	5.12	4.2	4.3	5.7			3.12	3.55	4.22	4.33	4.62		T48	3.75833	0.847833	2.53833	3.165	2.7425
T0 Average	3.99	3.33	3.97	3.69333	3.91667		T0 Average	3.30333	4.49	4.05333	4.42667	3.82		T0 Average	4.19	3.91667	4.1	4.26667	3.79333		T72	5.46333	0.925	2.98833	4.98167	4.025
T24	8.11	3.86	8.21	6.45	6.11		T24	9.12	3.21	5.52	7.21	7.52		T24	10.2	3.22	6.58	8.52	8.78
	9.27	2.15	5.76	7.62	5.21			7.55	4.12	7.22	8.2	6.85			8.75	4.12	7.22	7.66	9.21
	7.21	3.88	6.22	7.88	7.52			8.59	3.3	8.2	9.12	7.55			11.2	3.33	8.21	9.97	8.5
T24 Average	8.19667	3.29667	6.73	7.31667	6.28		T24 Average	8.42	3.54333	6.98	8.17667	7.30667		T24 Average	10.05	3.55667	7.33667	8.71667	8.83
T48	19.9	6.45	14.1	18.7	17.6		T48	28.2	3.25	16.5	21.2	19.85		T48	30.2	5.22	18.2	20.3	20.5
	18.7	5.27	15.6	22.3	15.2			26.5	4.32	18.7	20.5	18.4			25.2	7.21	16.7	22.6	22.1
	25.2	5.66	18.4	21.2	18.8			25.2	5.2	18.2	18.9	16.5			26.4	8.29	15.9	24.2	15.6
T48 Average	21.2667	5.79333	16.0333	20.7333	17.2		T48 Average	26.6333	4.25667	17.8	20.2	18.25		T48 Average	27.2667	6.90667	16.9333	22.3667	19.4
T72	43.5	6.91	13.1	27.5	21		T72	23.3	4.21	18.2	32.2	27.5		T72	37.5	5.21	20.2	39.2	30.2
	42.1	7.52	20.2	28.6	29.3			33.5	5.32	25.2	31.5	23.4			38.6	6.55	15.8	40.2	29.3
	35.6	4.5	18.5	35.2	28.4			28.5	6.5	24.5	28.7	21.2			45.2	8.78	23.6	35.8	31.2
T72 Average	40.4	6.31	17.2667	30.4333	26.2333		T72 Average	28.4333	5.34333	22.6333	30.8	24.0333		T72 Average	40.4333	6.84667	19.8667	38.4	30.2333
Cells p/ well (x 10^4)							Cells p/ well (x 10^4)							Cells p/ well (x 10^4)
T0	0.5985	0.4995	0.5955	0.554	0.5875		T0	0.4955	0.6735	0.608	0.664	0.573		T0	0.6285	0.5875	0.615	0.64	0.569
T24	1.2295	0.4945	1.0095	1.0975	0.942		T24	1.263	0.5315	1.047	1.2265	1.096		T24	1.5075	0.5335	1.1005	1.3075	1.3245
T48	3.19	0.869	2.405	3.11	2.58		T48	3.995	0.6385	2.67	3.03	2.7375		T48	4.09	1.036	2.54	3.355	2.91
T72	6.06	0.9465	2.59	4.565	3.935		T72	4.265	0.8015	3.395	4.62	3.605		T72	6.065	1.027	2.98	5.76	4.535
Cell line: SW872
N1 (cell number x 10^4 p/ml)	+Q	-Q	Q+PYR	-Q+DKG	-Q+E		N2 (cell number x 10^4 p/ml)	+Q	-Q	Q+PYR	-Q+DKG	-Q+E		N3 (cell number x 10^4 p/ml)	+Q	-Q	Q+PYR	-Q+DKG	-Q+E		Mean (cell number x 10^4)	+Q	-Q	Q+PYR	-Q+DKG	-Q+E
T0	8.21	8.5	4.56	4.52	8.21		T0	5.23	8.21	8.8	5.6	4.52		T0	6.45	4.56	6.25	7.25	6.52		T0	0.958	1.00933	0.975	0.8545	0.973333
	5.26	6.23	5.3	5.3	7.45			6.5	7.5	9.21	5.5	5.6			5.23	7.5	5.32	4.65	5.5		T24	2.28767	1.79283	2.09783	2.024	1.58533
	5.6	5.24	6.5	7	8			6.5	5.32	4.56	6.25	5.6			8.5	7.5	8	5.2	7		T48	6.26667	6.53333	6.71667	6.71667	5.65
T0 Average	6.35667	6.65667	5.45333	5.60667	7.88667		T0 Average	6.07667	7.01	7.52333	5.78333	5.24		T0 Average	6.72667	6.52	6.52333	5.7	6.34		T72	19	20.05	20.8833	20.0833	18.4167
T24	10.5	10.25	14.7	16.8	8.62		T24	12.1	15.21	13.21	13.21	16.21		T24	16.75	14.21	13.27	13.25	9.87
	15.7	8.21	15.8	9.38	13.4			18.8	12.2	12.2	15.2	12.5			15.21	15.32	16	14.2	4.45
	12.7	7.62	14.7	11.2	10.5			16.5	10.55	10.78	12.2	11.27			19	14	15.21	16	8.3
T24 Average	12.9667	8.69333	15.0667	12.46	10.84		T24 Average	15.8	12.6533	12.0633	13.5367	13.3267		T24 Average	16.9867	14.51	14.8267	14.4833	7.54
T48	38	42	36	37	40		T48	42	50	70	47	37		T48	35	38	38	52	21
	40	41	42	35	41			45	51	45	45	38			37	45	36	45	25
	45	45	45	38	42			52	38	46	52	45			42	42	45	52	50
T48 Average	41	42.6667	41	36.6667	41		T48 Average	46.3333	46.3333	53.6667	48	40		T48 Average	38	41.6667	39.6667	49.6667	32
T72	110	125	132	112	120		T72	150	157	160	132	132		T72	120	125	140	130	110
	130	115	125	125	120			130	160	166	150	145			130	124	132	124	110
	120	120	124	130	110			125	145	152	150	150			125	132	122	152	108
T72 Average	120	120	127	122.333	116.667		T72 Average	135	154	159.333	144	142.333		T72 Average	125	127	131.333	135.333	109.333
Cells p/ well (x 10^4)							Cells p/ well (x 10^4)							Cells p/ well (x 10^4)
T0	0.9535	0.9985	0.818	0.841	1.183		T0	0.9115	1.0515	1.1285	0.8675	0.786		T0	1.009	0.978	0.9785	0.855	0.951
T24	1.945	1.304	2.26	1.869	1.626		T24	2.37	1.898	1.8095	2.0305	1.999		T24	2.548	2.1765	2.224	2.1725	1.131
T48	6.15	6.4	6.15	5.5	6.15		T48	6.95	6.95	8.05	7.2	6		T48	5.7	6.25	5.95	7.45	4.8
T72	18	18	19.05	18.35	17.5		T72	20.25	23.1	23.9	21.6	21.35		T72	18.75	19.05	19.7	20.3	16.4
Fig. 2B
Cell line: HT1080
N1							N2							N3							Mean
% Viability	+Q	-Q	-Q+PYR	-Q+DKG	-Q+E		% Viability	+Q	-Q	-Q+PYR	-Q+DKG	-Q+E		% Viability	+Q	-Q	-Q+PYR	-Q+DKG	-Q+E		% Viability	+Q	-Q	-Q+PYR	-Q+DKG	-Q+E
	92.94	63.42	92.84	93.32	95.08			92.44	63.22	91.86	93.04	95.21			95.58	57.04	62.12	81.4	69.54			93.0133	63.5817	83.605	90.0233	86.3567
	92.8	60.8	92.26	92.18	95.06			92.14	62.33	92.13	94.3	95.22			92.18	74.68	70.42	85.9	68.03
Mean	92.87	62.11	92.55	92.75	95.07		Mean	92.29	62.775	91.995	93.67	95.215		Mean	93.88	65.86	66.27	83.65	68.785
Cell line: SK-LMS-1
N1							N2							N3							Mean
% Viability	+Q	-Q	-Q+PYR	-Q+DKG	-Q+E		% Viability	+Q	-Q	-Q+PYR	-Q+DKG	-Q+E		% Viability	+Q	-Q	-Q+PYR	-Q+DKG	-Q+E		% Viability	+Q	-Q	-Q+PYR	-Q+DKG	-Q+E
	81.3	56.6	79.1	83.2	89.6			77.5	52.2	86.2	85.3	78.2			81.6	42.8	83.9	80.4	83			80.6333	49.4	81.2167	82.6833	84.8833
	85.6	52.5	74.5	83	89.7			77.2	48.7	84.2	84.2	85.2			80.6	43.6	79.4	80	83.6
Mean	83.45	54.55	76.8	83.1	89.65		Mean	77.35	50.45	85.2	84.75	81.7		Mean	81.1	43.2	81.65	80.2	83.3
Cell line: SW872
N1							N2							N3							Mean
% Viability	+Q	-Q	-Q+PYR	-Q+DKG	-Q+E		% Viability	+Q	-Q	-Q+PYR	-Q+DKG	-Q+E		% Viability	+Q	-Q	-Q+PYR	-Q+DKG	-Q+E		% Viability	+Q	-Q	-Q+PYR	-Q+DKG	-Q+E
	93.28	91.32	91.74	89.44	93.22			91.48	92.44	90.02	91.5	93.14			94.94	95.12	92.66	94.6	95.1			92.8489	92.9989	92.0622	92.5067	92.5322
	92.56	91.06	92.4	90.56	90.7			90.48	92.26	94.18	93.12	89.54			94.86	95.44	91.62	94.94	95.08
	92.16	91.72	91.7	91.32	89.58										94.34	95.56	91.78	95.22	95.12
Mean	92.6667	91.3667	91.9467	90.44	91.1667		Mean	90.98	92.35	92.1	92.31	91.34		Mean	94.9	95.28	92.14	94.77	95.09
Fig. 2C
Cell line: C2C12
N1 (cell number x 10^4 p/ml)					N2 (cell number x 10^4 p/ml)					N3 (cell number x 10^4 p/ml)
Hours	+Q	-Q	Q+NAC		Hours	+Q	-Q	Q+NAC		Hours	+Q	-Q	Q+NAC		Mean (cell number x 10^4)	+Q	-Q	Q+NAC
T0	4.32	3.21	8.21		T0	6.52	5.21	3.55		T0	5.21	4.21	3.75		T0	0.851333	0.724	0.888833
	5.22	5.22	6.45			5.55	4.32	5.62			5.65	5.23	5.21		T24	4.17	1.79767	3.38
	6.85	6.98	6.52			6.32	3.85	7.52			5.44	5.21	6.5		T48	9.71833	2.81667	5.25167
T0 Average	5.46333	5.13667	7.06		T0 Average	6.13	4.46	5.56333		T0 Average	5.43333	4.88333	5.15333		T72	18.8667	3.215	11.4167
T24	31.1	11.2	19.2		T24	25.2	15.2	20.2		T24	20.5	15.2	21.1
	35.5	15.2	26.1			32.12	10.5	22.3			32.8	9.97	19.4
	32	9.77	28.7			20.88	10.62	25.2			20.1	10.2	20.6
T24 Average	32.8667	12.0567	24.6667		T24 Average	26.0667	12.1067	22.5667		T24 Average	24.4667	11.79	20.3667
T48	74.5	19.8	35.1		T48	65.2	25.2	60.2		T48	55.2	10.6	10.7
	76.2	26.4	42.1			66.8	23.2	55.2			45.2	15.2	12.2
	80.5	19.5	55.7			75.2	15.6	30.5			44.3	13.5	13.4
T48 Average	77.0667	21.9	44.3		T48 Average	69.0667	21.3333	48.6333		T48 Average	48.2333	13.1	12.1
T72	141	35.1	66.3		T72	112	15.6	87.5		T72	112	18.8	55.6
	151	35.2	131			152	12.5	68.5			128	19.4	45.3
	120	20.5	87.5			113	20.5	88.2			103	15.3	55.1
T72 Average	137.333	30.2667	94.9333		T72 Average	125.667	16.2	81.4		T72 Average	114.333	17.8333	52
Cells p/ well (x 10^4)					Cells p/ well (x 10^4)					Cells p/ well (x 10^4)
T0	0.8195	0.7705	1.059		T0	0.9195	0.669	0.8345		T0	0.815	0.7325	0.773
T24	4.93	1.8085	3.7		T24	3.91	1.816	3.385		T24	3.67	1.7685	3.055
T48	11.56	3.285	6.645		T48	10.36	3.2	7.295		T48	7.235	1.965	1.815
T72	20.6	4.54	14.24		T72	18.85	2.43	12.21		T72	17.15	2.675	7.8
Cell line: KP-6634
N1 (cell number x 10^4 p/ml)					N2 (cell number x 10^4 p/ml)					N3 (cell number x 10^4 p/ml)
Hours	+Q	-Q	Q+NAC		Hours	+Q	-Q	Q+NAC		Hours	+Q	-Q	Q+NAC		Mean (cell number x 10^4)	+Q	-Q	Q+NAC
T0	5.25	6.52	6.54		T0	6.24	7.21	5.54		T0	3.58	5.45	4.52		T0	0.805833	0.873667	0.786333
	6.55	4.58	5.32			4.56	5.32	4.52			5.21	5.68	6.33		T24	6.835	1.89883	1.77067
	4.52	5.37	5.55			6	6.55	3.66			6.44	5.74	5.2		T48	16.805	3.04667	3.82767
T0 Average	5.44	5.49	5.80333		T0 Average	5.6	6.36	4.57333		T0 Average	5.07667	5.62333	5.35		T72	38.2	1.53933	2.976
T24	65.5	15.2	4.69		T24	45.7	10.35	21.2		T24	24.6	11.9	9.38
	74.2	10.3	8.72			38.5	16.2	15.2			18.8	10.9	12.9
	64.3	9.67	5.85			56.2	21.2	13.6			22.3	8.21	14.7
T24 Average	68	11.7233	6.42		T24 Average	46.8	15.9167	16.6667		T24 Average	21.9	10.3367	12.3267
T48	119	32.3	58.1		T48	99.5	19.2	32.2		T48	85.2	15.2	5.76
	210	30.5	26.5			105.2	20.5	28.2			75.3	10.3	11.3
	130	25.8	31.2			95.2	16.8	15.8			88.9	12.2	20.6
T48 Average	153	29.5333	38.6		T48 Average	99.9667	18.8333	25.4		T48 Average	83.1333	12.5667	12.5533
T72	332	15.2	17.6		T72	287	10.2	40.3		T72	279	9.97	8.86
	215	5.8	10.6			210	5.65	30.5			251	10.6	11.2
	287	21.2	15.5			198	8.52	30.4			233	5.22	13.6
T72 Average	278	14.0667	14.5667		T72 Average	231.667	8.12333	33.7333		T72 Average	254.333	8.59667	11.22
Cells p/ well (x 10^4)					Cells p/ well (x 10^4)					Cells p/ well (x 10^4)
T0	0.816	0.8235	0.8705		T0	0.84	0.954	0.686		T0	0.7615	0.8435	0.8025
T24	10.2	1.7585	0.963		T24	7.02	2.3875	2.5		T24	3.285	1.5505	1.849
T48	22.95	4.43	5.79		T48	14.995	2.825	3.81		T48	12.47	1.885	1.883
T72	41.7	2.11	2.185		T72	34.75	1.2185	5.06		T72	38.15	1.2895	1.683
Cell line: KPH2-7215
N1 (cell number x 10^4 p/ml)					N2 (cell number x 10^4 p/ml)					N3 (cell number x 10^4 p/ml)
Hours	+Q	-Q	Q+NAC		Hours	+Q	-Q	Q+NAC		Hours	+Q	-Q	Q+NAC		Mean (cell number x 10^4)	+Q	-Q	Q+NAC
T0	6.55	5.42	4.47		T0	4.33	4.21	4.52		T0	3.24	5.21	5.4		T0	0.808833	0.876167	0.8335
	5.23	5.65	6.45			6.52	6.32	5.52			5.21	6.53	4.65		T24	12.335	2.16017	3.53467
	5.27	5.33	5.98			5.3	8.5	7.82			6.88	5.4	5.2		T48	37.05	2.94983	3.625
T0 Average	5.68333	5.46667	5.63333		T0 Average	5.38333	6.34333	5.95333		T0 Average	5.11	5.71333	5.08333		T72	58.65	1.75833	5.2055
T24	102	25.2	35.6		T24	98.5	15.2	20.5		T24	61.1	11.3	5.28
	111	14.5	45.2			87.5	8.56	24.3			62.1	11.7	12.5
	103	25.2	30.5			65.8	6.85	26.5			49.1	11.1	11.7
T24 Average	105.333	21.6333	37.1		T24 Average	83.9333	10.2033	23.7667		T24 Average	57.4333	11.3667	9.82667
T48	310	46.9	18.8		T48	285	5.24	20.2		T48	153	12.2	12.2
	286	28.2	59.8			264	6.55	30.2			187	15.3	15.3
	321	35.8	25.6			220	10.5	24.1			197	16.3	11.3
T48 Average	305.667	36.9667	34.7333		T48 Average	256.333	7.43	24.8333		T48 Average	179	14.6	12.9333
T72	377	9.97	51.7		T72	610	12.5	32.2		T72	353	5.86	17.6
	406	6.45	48.1			380	25.3	54.53			286	8.72	10.5
	420	8.52	55.2			388	22.3	30.2			299	5.88	12.3
T72 Average	401	8.31333	51.6667		T72 Average	459.333	20.0333	38.9767		T72 Average	312.667	6.82	13.4667
Cells p/ well (x 10^4)					Cells p/ well (x 10^4)					Cells p/ well (x 10^4)
T0	0.8525	0.82	0.845		T0	0.8075	0.9515	0.893		T0	0.7665	0.857	0.7625
T24	15.8	3.245	5.565		T24	12.59	1.5305	3.565		T24	8.615	1.705	1.474
T48	45.85	5.545	5.21		T48	38.45	1.1145	3.725		T48	26.85	2.19	1.94
T72	60.15	1.247	7.75		T72	68.9	3.005	5.8465		T72	46.9	1.023	2.02
Fig. 2D
Cell line: HT1080
N1 (cell number x 10^4 p/ml)					N2 (cell number x 10^4 p/ml)					N3 (cell number x 10^4 p/ml)
Hours	+Q	-Q	Q+NAC		Hours	+Q	-Q	Q+NAC		Hours	+Q	-Q	Q+NAC		Mean (cell number x 10^4)	+Q	-Q	Q+NAC
T0	3.21	4.37	4.21		T0	6.52	5.21	3.55		T0	4.21	5.23	4.12		T0	0.782167	0.720167	0.7235
	5.22	5.21	3.22			5.55	4.32	5.62			5.21	3.12	5.55		T24	3.92167	1.932	2.28917
	4.25	6.45	5.3			6.32	3.85	7.52			6.44	5.45	4.32		T48	8.715	2.32683	3.86333
T0 Average	4.22667	5.34333	4.24333		T0 Average	6.13	4.46	5.56333		T0 Average	5.28667	4.6	4.66333		T72	17.2867	2.38333	4.93817
T24	21.7	15.2	9.97		T24	25.2	15.2	20.2		T24	28.7	18.2	10.6
	29.3	11.7	17.6			32.12	10.5	22.3			27.1	10.2	12.3
	25.8	12.2	10.2			20.88	10.62	25.2			24.5	12.1	8.98
T24 Average	25.6	13.0333	12.59		T24 Average	26.0667	12.1067	22.5667		T24 Average	26.7667	13.5	10.6267
T48	51.6	12.3	11.1		T48	65.2	25.2	60.2		T48	53.2	18.8	15.2
	55.3	10.2	15.2			66.8	23.2	55.2			45.2	15.2	16.3
	45.2	5.21	13.3			75.2	15.6	30.5			65.2	13.9	14.8
T48 Average	50.7	9.23667	13.2		T48 Average	69.0667	21.3333	48.6333		T48 Average	54.5333	15.9667	15.4333
T72	134	20.5	10.6		T72	112	15.6	87.5		T72	85	15.7	8.21
	123	15.8	12.2			152	12.5	68.5			87	10.2	5.33
	133	18.9	9.21			113	20.5	88.2			98.2	13.3	6.54
T72 Average	130	18.4	10.67		T72 Average	125.667	16.2	81.4		T72 Average	90.0667	13.0667	6.69333
Cells p/ well (x 10^4)					Cells p/ well (x 10^4)					Cells p/ well (x 10^4)
T0	0.634	0.8015	0.6365		T0	0.9195	0.669	0.8345		T0	0.793	0.69	0.6995
T24	3.84	1.955	1.8885		T24	3.91	1.816	3.385		T24	4.015	2.025	1.594
T48	7.605	1.3855	1.98		T48	10.36	3.2	7.295		T48	8.18	2.395	2.315
T72	19.5	2.76	1.6005		T72	18.85	2.43	12.21		T72	13.51	1.96	1.004
Cell line: SK-LMS-1
N1 (cell number x 10^4 p/ml)					N2 (cell number x 10^4 p/ml)					N3 (cell number x 10^4 p/ml)
Hours	+Q	-Q	Q+NAC		Hours	+Q	-Q	Q+NAC		Hours	+Q	-Q	Q+NAC		Mean (cell number x 10^4)	+Q	-Q	Q+NAC
T0	3.21	2.42	5.41		T0	4.23	5.74	3.75		T0	3.25	2.21	4.38		T0	0.657167	0.691	0.678833
	5.23	4.53	4.32			5.22	5.65	4.21			5.22	5.26	4.77		T24	2.125	0.749333	1.81583
	4.21	5.21	4.12			4.54	5.22	4.22			4.32	5.22	5.55		T48	4.87667	1.91667	3.82667
T0 Average	4.21667	4.05333	4.61667		T0 Average	4.66333	5.53667	4.06		T0 Average	4.26333	4.23	4.9		T72	8.57333	2.29167	4.42333
T24	18.2	5.21	19.3		T24	20.5	5.38	13.5		T24	15.2	4.21	10.2
	7.6	6.2	7.55			14.7	6.21	11.7			11.3	3.85	9.52
	11.6	4.8	11.7			15.3	4.55	17.6			13.1	4.55	7.88
T24 Average	12.4667	5.40333	12.85		T24 Average	16.8333	5.38	14.2667		T24 Average	13.2	4.20333	9.2
T48	37.4	14.6	29.2		T48	24	17.2	18.7		T48	31.2	10.2	31.2
	41.2	12.2	35.2			26.6	15.3	21.2			33.5	8.5	25.8
	35.2	13.5	25.4			25.4	12.2	20.1			38.1	11.3	22.8
T48 Average	37.9333	13.4333	29.9333		T48 Average	25.3333	14.9	20		T48 Average	34.2667	10	26.6
T72	65.7	20.5	26.4		T72	52.1	17.6	35.1		T72	60.3	13.2	25.6
	62.1	15.6	31.2			50.3	15.2	33.3			58.9	11.5	22.8
	59.5	18.7	33.4			49.8	11.2	31.2			55.7	14	26.4
T72 Average	62.4333	18.2667	30.3333		T72 Average	50.7333	14.6667	33.2		T72 Average	58.3	12.9	24.9333
Cells p/ well (x 10^4)					Cells p/ well (x 10^4)					Cells p/ well (x 10^4)
T0	0.6325	0.608	0.6925		T0	0.6995	0.8305	0.609		T0	0.6395	0.6345	0.735
T24	1.87	0.8105	1.9275		T24	2.525	0.807	2.14		T24	1.98	0.6305	1.38
T48	5.69	2.015	4.49		T48	3.8	2.235	3		T48	5.14	1.5	3.99
T72	9.365	2.74	4.55		T72	7.61	2.2	4.98		T72	8.745	1.935	3.74
Cell line: SW872
N1 (cell number x 10^4 p/ml)					N2 (cell number x 10^4 p/ml)					N3 (cell number x 10^4 p/ml)
Hours	+Q	-Q	Q+NAC		Hours	+Q	-Q	Q+NAC		Hours	+Q	-Q	Q+NAC		Mean (cell number x 10^4)	+Q	-Q	Q+NAC
T0	5.21	4.52	3.88		T0	5.21	4.77	6.22		T0	4.22	5.21	4.23		T0	0.695	0.719833	0.695167
	4.22	4.12	4.12			5.32	5.12	5.32			5.21	5.65	4.52		T24	5.85333	4.28833	4.87667
	3.54	3.85	4.36			4.12	4.62	4.21			4.65	5.33	4.85		T48	12.2383	10.72	11.6383
T0 Average	4.32333	4.16333	4.12		T0 Average	4.88333	4.83667	5.25		T0 Average	4.69333	5.39667	4.53333		T72	15.8633	14.9983	14.3183
T24	33.4	20.5	21.7		T24	42.8	25.7	39.3		T24	38.5	32.2	42.1
	25.8	26.4	37.5			44.6	28.7	27.6			36.7	28.5	23.5
	38.2	24.6	35.2			50.2	35.1	32.2			41	35.6	33.5
T24 Average	32.4667	23.8333	31.4667		T24 Average	45.8667	29.8333	33.0333		T24 Average	38.7333	32.1	33.0333
T48	91.9	72.1	81.5		T48	85.3	67.1	75.3		T48	70.5	68.2	88.2
	85.6	82.2	85.2			80.2	68.2	72.1			75.2	67.2	75.2
	88.5	88.5	79.2			79.5	66.6	72.3			77.6	63.1	69.3
T48 Average	88.6667	80.9333	81.9667		T48 Average	81.6667	67.3	73.2333		T48 Average	74.4333	66.1667	77.5667
T72	128	117	92.1		T72	83.3	95.3	82.1		T72	90.2	80.2	102
	152	110	98.1			98.2	95.7	98.2			95.6	89.5	95.6
	112	115	103			105	106	88.5			87.5	91.2	99.5
T72 Average	130.667	114	97.7333		T72 Average	95.5	99	89.6		T72 Average	91.1	86.9667	99.0333
Cells p/ well (x 10^4)					Cells p/ well (x 10^4)					Cells p/ well (x 10^4)
T0	0.6485	0.6245	0.618		T0	0.7325	0.7255	0.7875		T0	0.704	0.8095	0.68
T24	4.87	3.575	4.72		T24	6.88	4.475	4.955		T24	5.81	4.815	4.955
T48	13.3	12.14	12.295		T48	12.25	10.095	10.985		T48	11.165	9.925	11.635
T72	19.6	17.1	14.66		T72	14.325	14.85	13.44		T72	13.665	13.045	14.855
Fig. 2F
N1
	Aspartate (M+1)			Mean
Cell Line	APE	Mean			C2C12	KP-6634	KPH2-7215
C2C12	1.31	1.81734		Aspartate	2.26464	3.08848	4.3101
C2C12	2.32467
KP-6634	1.66191	1.78096
KP-6634	1.9
KPH2-7215	3.89236	4.29082
KPH2-7215	4.68929
N2
	Aspartate (M+1)
Cell Line	APE	Mean
C2C12	1.92	1.66
C2C12	1.4
KP-6634	1.1	1.00218
KP-6634	0.904358
KPH2-7215	3.59	2.845
KPH2-7215	2.1
N3
	Aspartate (M+1)
Cell Line	APE	Mean
C2C12	3.2732	3.3166
C2C12	3.36
KP-6634	6.49012	6.48232
KP-6634	6.47452
KPH2-7215	5.80181	5.79449
KPH2-7215	5.78717
Fig. 2G
N1	Alanine (M+1)			Mean
Cell Line	APE	Mean			C2C12	KP-6634	KPH2-7215
C2C12	53.7539	48.6562		Aspartate	45.1096	36.267	35.9548
C2C12	43.5586
KP-6634	32.2075	30.7998
KP-6634	29.392
KPH2-7215	33.0069	32.4874
KPH2-7215	31.968
N2	Alanine (M+1)
Cell Line	APE	Mean
C2C12	35.2638	35.7093
C2C12	36.1549
KP-6634	35.4089	34.9924
KP-6634	34.576
KPH2-7215	46.1581	45.782
KPH2-7215	45.4059
N3	Alanine (M+1)
Cell Line	APE	Mean
C2C12	49.0991	49.5857
C2C12	50.0724
KP-6634	45.6069	45.6822
KP-6634	45.7574
KPH2-7215	38.5863	37.9923
KPH2-7215	37.3983
N4	Alanine (M+1)
Cell Line	APE	Mean
C2C12	45.9781	46.487
C2C12	46.996
KP-6634	34.3013	33.5936
KP-6634	32.8859
KPH2-7215	28.3642	27.5574
KPH2-7215	26.7507
Fig. 2H
Got1	C2C12 D0	C2C12 D3	C2C12 D6	KP-6634	KPH2-7215
Fold change	1	0.974366	0.861519	1.14017	1.1049
	1	0.622856	0.582103	3	3
	1	3.09036	2.08974	1.03783	1.76228
Mean	1	1.56253	1.17779	1.726	1.95573
Got2	C2C12 D0	C2C12 D3	C2C12 D6	KP-6634	KPH2-7215
Fold change	1	1.0353	1.22134	2.07375	2.19141
	1	0.808059	0.683614	2.171	2.18293
	1	0.486125	0.411862	1.76925	1.84805
Mean	1	0.776494	0.772273	2.00467	2.07413

## Sheet: Supp Figure 3
Source Data: Supp Figure 3
Fig. 3A
		Metabolite (Normalized Ion Counts)
Tissue Type	Sample ID	Carbamoyl phosphates	Tech. Mean	Mean	Adenine	Tech. Mean	Mean
Gastroc. Muscle	1114-1	0.0996958	0.0935949	0.0942265	2.29706	1.95999	0.93051
Gastroc. Muscle	1114-2	0.111451			1.64492
Gastroc. Muscle	1114-3	0.0696381			1.93798
Gastroc. Muscle	1115-1	0.0936844	0.0839224		0.927854	0.827264
Gastroc. Muscle	1115-2	0.0541434			0.726505
Gastroc. Muscle	1115-3	0.103939			0.827432
Gastroc. Muscle	1408-1	0.00864509	0.089977		0.484489	0.416884
Gastroc. Muscle	1408-2	0.0987328			0.395737
Gastroc. Muscle	1408-3	0.162553			0.370427
Gastroc. Muscle	1410-1	0.00676683	0.120157		0.894211	0.874247
Gastroc. Muscle	1410-2	0.169904			0.799702
Gastroc. Muscle	1410-3	0.183799			0.928829
Gastroc. Muscle	1411-1	0.121343	0.0834815		0.627565	0.574168
Gastroc. Muscle	1411-2	0.0806948			0.425759
Gastroc. Muscle	1411-3	0.0484069			0.669179
KP	7615-1	0.0915665	0.0789562	0.81329	0.126652	0.106504	1.03501
KP	7615-2	0.0762288			0.0865242
KP	7615-3	0.0690733			0.106337
KP	7828-1	0.208987	0.135485		0.202833	0.23498
KP	7828-2	0.101611			0.167742
KP	7828-3	0.0958582			0.334367
KP	7830-1	3.3075	3.14956		4.3231	4.1275
KP	7830-2	2.9144			4.04916
KP	7830-3	3.22677			4.01024
KP	7831-1	0.417201	0.361714		0.548152	0.444417
KP	7831-2	0.373027			0.448181
KP	7831-3	0.294916			0.336918
KP	7832-1	0.252121	0.340738		0.230901	0.261664
KP	7832-2	0.343016			0.158521
KP	7832-3	0.427078			0.39557
KPA	8343-1	0.284621	0.377991	2.54703	0.0157743	0.159966	1.50316
KPA	8343-2	0.427694			0.190581
KPA	8343-3	0.421659			0.273543
KPA	8344-1	3.71324	3.76513		2.04895	1.76745
KPA	8344-2	3.78128			1.73656
KPA	8344-3	3.80088			1.51686
KPA	8345-1	3.65348	3.42687		1.82973	1.61209
KPA	8345-2	3.35949			1.62207
KPA	8345-3	3.26765			1.38446
KPA	8373-1	3.79724	3.94012		2.98812	2.61682
KPA	8373-2	3.87676			2.4726
KPA	8373-3	4.14637			2.38975
KPA	8374-1	1.24532	1.22503		1.30128	1.35945
KPA	8374-2	1.02396			1.23246
KPA	8374-3	1.40583			1.54461
Fig. 3C	Calculated as % cells at T72 compared to 2 mM Q + Nucl
Cell Line: HT1080
N1 (cell number x 10^4 p/ml)								N2 (cell number x 10^4 p/ml)								N3 (cell number x 10^4 p/ml)
	0 uM Nucleosides			50 uM Nucleosides					0 uM Nucleosides			50 uM Nucleosides					0 uM Nucleosides			50 uM Nucleosides
Glutamine	2	1	0	2	1	0		Glutamine	2	1	0	2	1	0		Glutamine	2	1	0	2	1	0		Mean (%)	-Nucl	+Nucl
T0	5.7	5.2	4.21	4.5	4.5	5.2		T0	5.21	4.57	6.5	4.5	5.5	3.21		T0	3.52	5.21	4.21	1.32	4.21	4.45		2 mM Q	100	102.392
	4.5	6.4	3.25	5.5	4.12	6.5			6.5	4.5	6.88	3.24	5.21	6.54			4.21	4.52	8.55	5.55	5.6	5.21		1 mM Q	50.2867	73.8014
	6.2	5.3	3.8	5	6.5	4			5.6	8.21	7.54	3.21	8.2	7			6.55	6.35	7.41	4.65	5	6		0 mM Q	10.3746	25.072
T0 Average	5.46667	5.63333	3.75333	5	5.04	5.23333		T0 Average	5.77	5.76	6.97333	3.65	6.30333	5.58333		T0 Average	4.76	5.36	6.72333	3.84	4.93667	5.22
T24	30	19.9	11.1	29.3	25.6	4.11		T24	27	15.21	5.46	36.7	27.5	4.21		T24	45.45	28.2	4.52	34.5	28.65	6.54
	42	16	5.49	35.7	19.2	5.27			28.8	16.5	8.74	30.21	26.54	3.57			40.12	24.36	6.5	38.55	29.22	5.48
	37	8.7	6.2	32	18.8	9.3			36	15.88	4.52	33.5	18.58	9.21			35.2	16.54	8.22	31.25	31.25	11.2
T24 Average	36.3333	14.8667	7.59667	32.3333	21.2	6.22667		T24 Average	30.6	15.8633	6.24	33.47	24.2067	5.66333		T24 Average	40.2567	23.0333	6.41333	34.7667	29.7067	7.74
T48	59	24.2	8.84	49.3	32.2	16.9		T48	55.75	21.2	4.52	75.21	42.21	15.21		T48	72.21	21.52	10.2	75.21	42.2	15.21
	62.2	32.56	10.8	52.4	53.7	15.8			65.52	33.52	7.54	55.22	38.54	16.5			70.12	32.2	11.21	65.52	45.12	13.21
	55.21	27.2	4.7	55.1	45.2	18.7			58.4	28.7	5.52	65.23	35.21	21			64.5	34.52	8.75	68.75	43.2	16.5
T48 Average	58.8033	27.9867	8.11333	52.2667	43.7	17.1333		T48 Average	59.89	27.8067	5.86	65.22	38.6533	17.57		T48 Average	68.9433	29.4133	10.0533	69.8267	43.5067	14.9733
T72	102	52.3	13.5	102	85	25		T72	98.2	52	10.2	107	78.82	23.54		T72	112	62	8.78	120	75.21	25.2
	110	45.5	15.2	105	78	26.4			99.52	42.23	11.21	110	65.25	22.52			110	52	10.2	115	87.2	32.21
	105	65.25	11.7	97	88	32			87	45.66	8.75	94	67.22	21.5			120	58	7.65	114	70.2	28.7
T72 Average	105.667	54.35	13.4667	101.333	83.6667	27.8		T72 Average	94.9067	46.63	10.0533	103.667	70.43	22.52		T72 Average	114	57.3333	8.87667	116.333	77.5367	28.7033
Cells p/ well (x 10^4)								Cells p/ well (x 10^4)								Cells p/ well (x 10^4)
T0	1.09333	1.12667	0.750667	1	1.008	1.04667		T0	1.154	1.152	1.39467	0.73	1.26067	1.11667		T0	0.952	1.072	1.34467	0.768	0.987333	1.044
T24	7.26667	2.97333	1.51933	6.46667	4.24	1.24533		T24	6.12	3.17267	1.248	6.694	4.84133	1.13267		T24	8.05133	4.60667	1.28267	6.95333	5.94133	1.548
T48	11.7607	5.59733	1.62267	10.4533	8.74	3.42667		T48	11.978	5.56133	1.172	13.044	7.73067	3.514		T48	13.7887	5.88267	2.01067	13.9653	8.70133	2.99467
T72	21.1333	10.87	2.69333	20.2667	16.7333	5.56		T72	18.9813	9.326	2.01067	20.7333	14.086	4.504		T72	22.8	11.4667	1.77533	23.2667	15.5073	5.74067
Growth %	100	51.4353	12.7445	95.8991	79.1798	26.3091		Growth %	100	49.1325	10.5929	109.23	74.2097	23.7286		Growth %	100	50.2924	7.78655	102.047	68.0146	25.1784
Cell Line: SK-LMS-1
N1 (cell number x 10^4 p/ml)								N2 (cell number x 10^4 p/ml)								N3 (cell number x 10^4 p/ml)
	0 uM Nucleosides			50 uM Nucleosides					0 uM Nucleosides			50 uM Nucleosides					0 uM Nucleosides			50 uM Nucleosides					-Nucl	+Nucl
Glutamine	2	1	0	2	1	0		Glutamine	2	1	0	2	1	0		Glutamine	2	1	0	2	1	0		2 mM Q	82.0084	104.619
T0	5.2	4.21	4.21	5.32	4.33	4.21		T0	5.32	4.32	3.22	3.5	6.8	3.45		T0	5.2	4.2	5.4	4.2	6.5	5		1 mM Q	51.9061	73.048
	4.3	5.32	5.2	2.35	5.41	3.25			4.2	5.5	5.2	5.5	5.2	4.3			5.5	5.5	4.5	5.3	5	6		0 mM Q	8.30282	24.4532
	7.21	4.12	3.52	5.4	4.2	5.5			6.21	4.5		4.5	5	5			6	4.5	3	4.5	5	5
T0 Average	5.57	4.55	4.31	4.35667	4.64667	4.32		T0 Average	5.24333	4.77333	4.21	4.5	5.66667	4.25		T0 Average	5.56667	4.73333	4.3	4.66667	5.5	5.33333
T24	12.2	8.21	5.21	13.2	10.2	8.21		T24	15.2	7.2	4.21	21.2	10.5	8.2		T24	15.2	5.2	3	16.5	16.5	5.2
	10.2	9.21	6.78	15.2	13.21	7.45			16.2	8	5.22	15.6	13.5	7.5			10.2	4.56	4	13.7	15.2	3.22
	15.3	8.78	8.5	14.2	11.23	8.8			14	8	3.5	17.5	15	10			13.5	8.22	2.8	14.2	13.8	4.12
T24 Average	12.5667	8.73333	6.83	14.2	11.5467	8.15333		T24 Average	15.1333	7.73333	4.31	18.1	13	8.56667		T24 Average	12.9667	5.99333	3.26667	14.8	15.1667	4.18
T48	25.8	12.2	5.22	30.5	20.2	7.88		T48	30.21	16.5	4.5	32.5	21	11		T48	26.5	13.5	5.6	30.2	232	13.2
	28.7	11.5	5.45	33	15.4	9.2			30.5	17.2	6.5	33.5	22	12			29.9	12.2	4.5	29.2	25.1	14.2
	29.4	16.4	4.21	31.1	21.2	7.85			31.5	20	4.2	34	25	10.5			29.9	18.2	3.5	35.1	28.2	11.5
T48 Average	27.9667	13.3667	4.96	31.5333	18.9333	8.31		T48 Average	30.7367	17.9	5.06667	33.3333	22.6667	11.1667		T48 Average	28.7667	14.6333	4.53333	31.5	95.1	12.9667
T72	52.1	21.3	3.75	47.5	25.6	10.2		T72	51.2	30.2	4	45	40	12		T72	64.2	41	5.2	65.4	50.2	16.5
	45.3	20.5	6.54	45.6	30.2	8.98			47.2	21.5	5	64	45	15.2			55	37	5.4	68	45	14.5
	48.5	22.45	2.3	54	38.7	11.2			63.2	28	5	61	43	14			62	35	3.2	62	41	18
T72 Average	48.6333	21.4167	4.19667	49.0333	31.5	10.1267		T72 Average	53.8667	26.5667	4.66667	56.6667	42.6667	13.7333		T72 Average	60.4	37.6667	4.6	65.1333	45.4	16.3333
Cells p/ well (x 10^4)								Cells p/ well (x 10^4)								Cells p/ well (x 10^4)
T0	1.114	0.91	0.862	0.871333	0.929333	0.864		T0	1.04867	0.954667	0.842	0.9	1.13333	0.85		T0	1.11333	0.946667	0.86	0.933333	1.1	1.06667
T24	2.51333	1.74667	1.366	2.84	2.30933	1.63067		T24	3.02667	1.54667	0.862	3.62	2.6	1.71333		T24	2.59333	1.19867	0.653333	2.96	3.03333	0.836
T48	5.59333	2.67333	0.992	6.30667	3.78667	1.662		T48	6.14733	3.58	1.01333	6.66667	4.53333	2.23333		T48	5.75333	2.92667	0.906667	6.3	19.02	2.59333
T72	9.72667	4.28333	0.839333	9.80667	6.3	2.02533		T72	10.7733	5.31333	0.933333	11.3333	8.53333	2.74667		T72	12.08	7.53333	0.92	13.0267	9.08	3.26667
Growth %	46.0252	44.037	8.6292	100.822	64.7704	20.8225		Growth %	100	49.3193	8.66337	105.198	79.2079	25.495		Growth %	100	62.362	7.61589	107.837	75.1656	27.0419
Cell Line: SW872
N1 (cell number x 10^4 p/ml)								N2 (cell number x 10^4 p/ml)								N3 (cell number x 10^4 p/ml)
	0 uM Nucleosides			50 uM Nucleosides					0 uM Nucleosides			50 uM Nucleosides					0 uM Nucleosides			50 uM Nucleosides					-Nucl	+Nucl
Glutamine	2	1	0	2	1	0		Glutamine	2	1	0	2	1	0		Glutamine	2	1	0	2	1	0		2 mM Q	100	93.6972
T0	4.23	5.5	6.5	6.5	4.58	4.52		T0	5.21	4.22	5.65	4.55	4.23	3.21		T0	8.21	8.45	4.65	8.21	4.66	6.52		1 mM Q	84.9442	90.0246
	5.2	8.7	4.5	5.5	5.21	5.2			4.5	5.32	5.21	8.21	5.33	4.25			5.45	7.52	5.21	4.65	8.52	3.54		0 mM Q	83.8139	83.1411
	3.5	7.5	5	4.58	6	3.58			6.5	4.21	7.21	5.32	6	4			6.55	6.5	6.5	7.45	8	7.54
T0 Average	4.31	7.23333	5.33333	5.52667	5.26333	4.43333		T0 Average	5.40333	4.58333	6.02333	6.02667	5.18667	3.82		T0 Average	6.73667	7.49	5.45333	6.77	7.06	5.86667
T24	19.38	21.7	18.2	24.1	21.1	35.1		T24	31	28.7	26.7	30.57	34.12	27.65		T24	42.32	38.54	28.55	38.75	38.12	30.12
	21	25	23.2	28.7	19.7	32.2			32	32	31	41	28.66	28.2			41.22	37.45	32.2	42.12	38	33.21
	17.8	19	19	21	17.6	27			35.78	36.45	33.57	32	27.13	26.45			45	30.22	35	46	41.22	38.2
T24 Average	19.3933	21.9	20.1333	24.6	19.4667	31.4333		T24 Average	32.9267	32.3833	30.4233	34.5233	29.97	27.4333		T24 Average	42.8467	35.4033	31.9167	42.29	39.1133	33.8433
T48	83.9	69.5	75.2	82.2	75.21	87.52		T48	88.2	75.25	87.53	78.52	88.5	87.52		T48	78.7	75.2	75.2	77.23	80.21	75.21
	92.2	77.21	80.2	91.2	74.5	68.5			92.3	87.55	90.23	87	87.5	75.65			85.21	69.2	68.25	80.21	79.52	70.21
	95.2	75.22	67.2	94.5	65.5	88.7			88.65	90.2	85.2	82.2	81.2	91.2			79.2	77.8	70.23	85.2	80.2	76.5
T48 Average	90.4333	73.9767	74.2	89.3	71.7367	81.5733		T48 Average	89.7167	84.3333	87.6533	82.5733	85.7333	84.79		T48 Average	81.0367	74.0667	71.2267	80.88	79.9767	73.9733
T72	150	120	110	130	125	102		T72	150	130	120	145	135	134		T72	160	140	130	154	150	132
	144	110	118	120	152	152			155	133	130	140	140	121			155	145	140	152	135	124
	160	120	115	154	120	122			145	134	150	154	144	140			162	142	145	145	142	120
T72 Average	151.333	116.667	114.333	134.667	132.333	125.333		T72 Average	150	132.333	133.333	146.333	139.667	131.667		T72 Average	159	142.333	138.333	150.333	142.333	125.333
Cells p/ well (x 10^4)								Cells p/ well (x 10^4)								Cells p/ well (x 10^4)
T0	0.6465	1.085	0.8	0.829	0.7895	0.665		T0	0.8105	0.6875	0.9035	0.904	0.778	0.573		T0	1.0105	1.1235	0.818	1.0155	1.059	0.88
T24	2.909	3.285	3.02	3.69	2.92	4.715		T24	4.939	4.8575	4.5635	5.1785	4.4955	4.115		T24	6.427	5.3105	4.7875	6.3435	5.867	5.0765
T48	13.565	11.0965	11.13	13.395	10.7605	12.236		T48	13.4575	12.65	13.148	12.386	12.86	12.7185		T48	12.1555	11.11	10.684	12.132	11.9965	11.096
T72	22.7	17.5	17.15	20.2	19.85	18.8		T72	22.5	19.85	20	21.95	20.95	19.75		T72	23.85	21.35	20.75	22.55	21.35	18.8
Growth %	100	77.0925	75.5507	88.9868	87.4449	82.8194		Growth %	100	88.2222	88.8889	97.5556	93.1111	87.7778		Growth %	100	89.5178	87.0021	94.5493	89.5178	78.826

## Sheet: Supp Figure 4
Source Data: Supp Figure 4
Fig. 4A
	C2C12 D0		C2C12 D3		C2C12 D6		KP-6634		KPH2-7215
	Gls1	Gls2	Gls1	Gls2	Gls1	Gls2	Gls1	Gls2	Gls1	Gls2
Fold change	1	0.00490113	1	0.00176977	1	0.00274129	1	0.0042859	1	0.00293876
	1	0.0209709	1	0.00017802	1	0.00174771	1	0.00310164	1	0.00147215
	1	0.0163451	1	0.0212858	1	0.0244706	1	0.00967335	1	0.0161487
Mean	1	0.0140724	1	0.00774455	1	0.00965319	1	0.00568696	1	0.00685321
Fig. 4B
	Gastroc. Muscle		KP		KPH2
	Gls1	Gls2	Gls1	Gls2	Gls1	Gls2
Fold change	1	0.021311	1	0.0255816	1	0.00218973
	1	0.0339976	1	0.0407101	1	0.00200023
	1	0.0109512	1	0.0447163	1	0.00320605
	1	0.00101417	1	0.00303037	1	0.00129425
	1	0.00012947	1	0.0110429	1	0.00197718
	1	0.00797136	1	0.108831	1	0.00041833
	1	0.00128429	1	0.00220489	1	0.00143704
	1	0.0280503	1	0.00179523	1	0.00090845
Mean	1	0.0130887	1	0.029739	1	0.00167891
Fig. 4C
Fig. 4D
Fig. 4F
	None	Low	Medium	High
UPS	3	20	30	26
Fig. 4H
Barretina dataset - GLS expression								Detwiller dataset - GLS expression
Relative expression (log2)	Adipose	Dediff. Lipo.	Leiomyosarcoma	Myxofibrosarcoma	Myxoid/Round Cell	Pleo. Liposarcoma		Relative expression (log2)	Skeletal Muscle	Liposarcoma	Synovial	Fibrosarcoma	Leiomyosarcoma	UPS
	-1.6287	-1.31274	-1.49639	-1.41912	-1.36405	-1.57192			-1.87583	-3.33338	-1.45224	-3.04786	-2.17068	-3.0428
	-1.5934	-1.51893	-1.36197	-1.41176	-1.47968	-1.34591				-2.12456	1.0737	-3.0992	-1.84468	-3.48875
	-1.45721	-1.53686	-1.51051	-1.2994	-1.49742	-1.5137				-2.00964	-2.03155	-3.99482	-0.85307	-3.90006
	-1.57806	-1.52592	-1.54917	-1.37721	-1.38704	-1.64496				-0.1677	-1.96926	-2.94835	-0.5681	-0.33632
	-1.36318	-1.58916	-1.23841	-1.48233	-1.61175	-1.45985				-3.45724		-2.93985	-3.17434	-1.35497
	-1.50582	-1.28692	-1.56954	-1.36519	-1.52081	-1.68978				-3.38895		-2.04431	-2.60521	-0.40022
	-1.28364	-1.63833	-1.59087	-1.2346	-1.4059	-1.5189				-1.49532		-1.14949		-2.42861
	-1.35041	-1.3543	-1.23369	-1.48112	-1.56553	-1.61301				-2.55514				-3.14516
	-1.48727	-1.5322	-1.42397	-1.61947	-1.34766	-1.26277				-1.38044				-3.57234
		-1.53879	-1.52687	-1.5774	-1.26187	-1.51011				-3.06994
		-1.22049	-1.41159	-1.2536	-1.43506	-1.55224				-2.93638
		-1.54416	-1.21106	-1.4266	-1.54463	-1.44757
		-1.59444	-1.28805	-1.50216	-1.4113	-1.46912
		-1.35541	-1.48024	-1.21144	-1.52323	-1.43287
		-1.4218	-1.45008	-1.50675	-1.09761	-1.437
		-1.42047	-1.52931	-1.47308	-1.45428	-1.39721
		-1.49835	-1.48651	-1.52969	-1.43525	-1.62343
		-1.49239	-1.39301	-1.47922	-1.35001	-1.34826
		-0.06557	-1.43935	-1.52837	-1.40947	-1.6769
		-1.74778	-1.39898	-1.61	-1.40732	-1.45997
		-1.60879	-1.50759	-1.49989		-1.57343
		-1.47318	-1.60911	-1.60965		-1.56341
		-1.2485	-1.40273	-1.56251		-1.35668
		-1.11054	-1.43361	-1.71557
		-1.46902	-1.19762	-1.48605
		-1.50423	-1.4736	-1.5081
		-1.58846		-1.44885
		-1.32488		-1.22193
		-1.48056		-1.18529
		-1.21857		-1.56103
		-1.49525		-1.43136
		-1.44224		-1.38052
		-1.32622		-1.31574
		-0.97966		-1.24379
		-1.47948
		-1.71951
		-1.46584
		-1.46207
		-1.56704
		-1.46052
		-1.41362
		-1.53499
		-1.52609
		-1.48004
		-1.5004
		-1.16806

## Sheet: Supp Figure 5
Source Data: Supp Figure 5
Fig. 5A
Cell line: HT1080
N1 (cell number x 10^4 p/ml)						N2 (cell number x 10^4 p/ml)						N3 (cell number x 10^4 p/ml)						Mean (cell number x 10^4)
	+Glutamine		-Glutamine				+Glutamine		-Glutamine				+Glutamine		-Glutamine			Glutamine	+	+	-	-
	-CB-839	+CB-839	-CB-839	+CB-839			-CB-839	+CB-839	-CB-839	+CB-839			-CB-839	+CB-839	-CB-839	+CB-839		CB-839	-	+	-	+
T0	8.72	4.65	7.2	6.5		T0	6.3	5.2	8	2.5		T0	3.2	2.1	4.2	5.3		T0	0.841833	0.7705	0.82	0.791667
	8.66	5.68	4.5	5.3			5.2	6.5	8	6.5			4.2	3.5	4.5	2.1		T24	5.58333	2.10333	1.8585	1.97
	5.23	8	5.5	8			6	7	5	7			3	3.6	2.3	4.3		T48	14.2167	3.96667	3.4	3.33333
T0 Average	7.53667	6.11	5.73333	6.6		T0 Average	5.83333	6.23333	7	5.33333		T0 Average	3.46667	3.06667	3.66667	3.9		T72	20.05	5.61667	5.18333	5.48333
T24	32	15	20	21		T24	42	10	15	16		T24	37	11.2	5.21	8.7
	30	22	15	16			41	12	12	18			35	10	6.8	8.5
	30	18	16	10			40	15	14	11			48	13	7.5	9
T24 Average	30.6667	18.3333	17	15.6667		T24 Average	41	12.3333	13.6667	15		T24 Average	40	11.4	6.50333	8.73333
T48	72	35	31	30		T48	95	35	21	20		T48	110	15	12	15
	80	29	25	25			102	30	33	30			102	20	13	13
	88	35	30	22			99	21	24	31			105	18	15	14
T48 Average	80	33	28.6667	25.6667		T48 Average	98.6667	28.6667	26	27		T48 Average	105.667	17.6667	13.3333	14
T72	120	47	38	37		T72	135	35	25	35		T72	150	21	30	35
	123	50	45	40			140	42	30	27			145	23	32	32
	115	44	38	42			120	50	33	41			155	25	40	40
T72 Average	119.333	47	40.3333	39.6667		T72 Average	131.667	42.3333	29.3333	34.3333		T72 Average	150	23	34	35.6667
Cells p/ well (x 10^4)						Cells p/ well (x 10^4)						Cells p/ well (x 10^4)
T0	1.1305	0.9165	0.86	0.99		T0	0.875	0.935	1.05	0.8		T0	0.52	0.46	0.55	0.585
T24	4.6	2.75	2.55	2.35		T24	6.15	1.85	2.05	2.25		T24	6	1.71	0.9755	1.31
T48	12	4.95	4.3	3.85		T48	14.8	4.3	3.9	4.05		T48	15.85	2.65	2	2.1
T72	17.9	7.05	6.05	5.95		T72	19.75	6.35	4.4	5.15		T72	22.5	3.45	5.1	5.35
Cell line: SK-LMS-1
N1 (cell number x 10^4 p/ml)						N2 (cell number x 10^4 p/ml)						N3 (cell number x 10^4 p/ml)						Mean (cell number x 10^4)
	+Glutamine		-Glutamine				+Glutamine		-Glutamine				+Glutamine		-Glutamine			Glutamine	+	+	-	-
	-CB-839	+CB-839	-CB-839	+CB-839			-CB-839	+CB-839	-CB-839	+CB-839			-CB-839	+CB-839	-CB-839	+CB-839		CB-839	-	+	-	+
T0	3.22	2.12	3.42	3.41		T0	3.21	3.22	3.77	4.21		T0	3.21	5.12	4.21	4.12		T0	0.473167	0.586167	0.536167	0.529667
	2.32	2.32	4.12	3.77			2.34	5.12	3.84	3.12			2.22	6.25	3.22	4.23		T24	1.37267	0.606	0.4651	0.557167
	4.12	3.3	2.3	2.31			4.21	3.6	4.01	3.33			3.54	4.12	3.28	3.28		T48	3.04	0.625833	0.718833	0.622667
T0 Average	3.22	2.58	3.28	3.16333		T0 Average	3.25333	3.98	3.87333	3.55333		T0 Average	2.99	5.16333	3.57	3.87667		T72	7.54833	1.09967	1.0155	0.875333
T24	9.38	3.52	0.586	1.17		T24	8.88	3.22	2.35	3.55		T24	10.2	3.21	4.12	5.12
	8.72	5.62	3.52	2.35			9.72	3.45	3.21	4.32			9.55	3.55	4.22	6.33
	9.22	4.22	2.11	2.35			8.12	4.12	4.21	4.12			8.57	5.45	3.58	4.12
T24 Average	9.10667	4.45333	2.072	1.95667		T24 Average	8.90667	3.59667	3.25667	3.99667		T24 Average	9.44	4.07	3.97333	5.19
T48	23.8	3.52	3.75	4.21		T48	21.5	4.52	1.76	4.12		T48	21.5	3.12	3.58	3.17
	21.2	4.55	5.45	5.32			15.5	3.21	5.25	3.55			20.3	5.22	5.45	5.12
	25.6	7.52	6.88	5			17.2	1.76	5	3.87			15.8	4.13	6.01	3
T48 Average	23.5333	5.19667	5.36	4.84333		T48 Average	18.0667	3.16333	4.00333	3.84667		T48 Average	19.2	4.15667	5.01333	3.76333
T72	55.8	8.8	9.38	4.23		T72	45.2	4.52	4.52	4.52		T72	45.3	6.21	7.12	8.45
	45.8	7.45	7.45	8.5			58.6	5.65	6.85	6.58			49.2	8.55	6.88	5.21
	47.5	8.65	5.23	6.8			57.2	8.5	7.52	5.9			48.3	7.65	5.98	2.33
T72 Average	49.7	8.3	7.35333	6.51		T72 Average	53.6667	6.22333	6.29667	5.66667		T72 Average	47.6	7.47	6.66	5.33
Cells p/ well (x 10^4)						Cells p/ well (x 10^4)						Cells p/ well (x 10^4)
T0	0.483	0.387	0.492	0.4745		T0	0.488	0.597	0.581	0.533		T0	0.4485	0.7745	0.5355	0.5815
T24	1.366	0.668	0.3108	0.2935		T24	1.336	0.5395	0.4885	0.5995		T24	1.416	0.6105	0.596	0.7785
T48	3.53	0.7795	0.804	0.7265		T48	2.71	0.4745	0.6005	0.577		T48	2.88	0.6235	0.752	0.5645
T72	7.455	1.245	1.103	0.9765		T72	8.05	0.9335	0.9445	0.85		T72	7.14	1.1205	0.999	0.7995
Cell Line: SK-UT-1
N1 (cell number x 10^4 p/ml)						N2 (cell number x 10^4 p/ml)						N3 (cell number x 10^4 p/ml)						Mean (cell number x 10^4)
	+Glutamine		-Glutamine				+Glutamine		-Glutamine				+Glutamine		-Glutamine			Glutamine	+	+	-	-
	-CB-839	+CB-839	-CB-839	+CB-839			-CB-839	+CB-839	-CB-839	+CB-839			-CB-839	+CB-839	-CB-839	+CB-839		CB-839	-	+	-	+
T0	8.12	7.85	6.52	7.32		T0	6.54	7.12	7.35	7.22		T0	4.52	6.52	7.12	5.87		T0	0.9675	0.997833	0.998333	0.9545
	7.56	7.23	6.48	5.65			6.85	6.54	6.54	6.45			5.88	4.52	5.44	4.23		T24	1.75217	0.938667	0.929833	0.928333
	7.66	7.42	7.35	7.33			4.8	5.8	6.89	7.33			6.12	6.87	6.21	5.87		T48	4.62	1.027	0.917167	0.859833
T0 Average	7.78	7.5	6.78333	6.76667		T0 Average	6.06333	6.48667	6.92667	7		T0 Average	5.50667	5.97	6.25667	5.32333		T72	12.18	1.51183	1.6485	1.42067
T24	10.2	5.32	7.21	4.52		T24	10.6	5.12	4.1	3.21		T24	13.5	8.5	15.1	12.1
	11.3	4.55	3.25	5.12			9.85	3.3	4.2	4.21			17	10.2	8.21	10.2
	12.5	5.65	5.22	3.85			7.88	3.8	3.28	3.7			12.3	9.88	5.22	8.79
T24 Average	11.3333	5.17333	5.22667	4.49667		T24 Average	9.44333	4.07333	3.86	3.70667		T24 Average	14.2667	9.52667	9.51	10.3633
T48	25.8	5.86	4.11	5.12		T48	27.6	3.17	4.11	3.55		T48	35.8	11.8	10.3	5.76
	22.3	3.17	5.17	6.55			25.8	5.22	5.65	5.23			45.7	12.7	8.8	10.4
	29.8	5.32	6.41	3.21			22.3	3.78	3.27	7.45			42.1	10.6	7.21	4.32
T48 Average	25.9667	4.78333	5.23	4.96		T48 Average	25.2333	4.05667	4.34333	5.41		T48 Average	41.2	11.7	8.77	6.82667
T72	75.8	5.65	10.2	8.88		T72	87	5.21	13.2	8.75		T72	70.2	15.7	9.38	12.8
	76.5	12.2	13.4	6.54			88.2	6.55	10.2	8.88			89.1	12.3	13.5	5.68
	79.3	10.3	8.58	5.21			76.5	12.3	9.25	12.1			88.2	10.5	11.2	16.4
T72 Average	77.2	9.38333	10.7267	6.87667		T72 Average	83.9	8.02	10.8833	9.91		T72 Average	82.5	12.8333	11.36	11.6267
Cells p/ well (x 10^4)						Cells p/ well (x 10^4)						Cells p/ well (x 10^4)
T0	1.167	1.125	1.0175	1.015		T0	0.9095	0.973	1.039	1.05		T0	0.826	0.8955	0.9385	0.7985
T24	1.7	0.776	0.784	0.6745		T24	1.4165	0.611	0.579	0.556		T24	2.14	1.429	1.4265	1.5545
T48	3.895	0.7175	0.7845	0.744		T48	3.785	0.6085	0.6515	0.8115		T48	6.18	1.755	1.3155	1.024
T72	11.58	1.4075	1.609	1.0315		T72	12.585	1.203	1.6325	1.4865		T72	12.375	1.925	1.704	1.744
Cell line: CCL-136
N1 (cell number x 10^4 p/ml)						N2 (cell number x 10^4 p/ml)						N3 (cell number x 10^4 p/ml)						Mean (cell number x 10^4)
	+Glutamine		-Glutamine				+Glutamine		-Glutamine				+Glutamine		-Glutamine			Glutamine	+	+	-	-
	-CB-839	+CB-839	-CB-839	+CB-839			-CB-839	+CB-839	-CB-839	+CB-839			-CB-839	+CB-839	-CB-839	+CB-839		CB-839	-	+	-	+
T0	2.35	4.21	7.11	3.52		T0	3.21	4.12	4.12	5.64		T0	4.12	3.56	3.45	3.45		T0	0.620667	0.5975	0.703167	0.637
	5.21	4.12	4.52	4.56			5.21	4.32	4.12	3.52			4.32	4.23	4.65	4.31		T24	1.51017	0.716333	0.681167	0.611
	4.33	3.52	6.22	5.21			4.36	3.65	3.78	3.88			4.13	4.12	4.22	4.13		T48	3.39	0.9455	0.791667	0.628333
T0 Average	3.96333	3.95	5.95	4.43		T0 Average	4.26	4.03	4.00667	4.34667		T0 Average	4.19	3.97	4.10667	3.96333		T72	6.58333	0.838	0.9715	0.800167
T24	7.62	3.11	2.93	2.35		T24	7.54	5.12	3.52	5.45		T24	9.97	5.71	4.11	5.86
	8.91	2.86	4.11	2.76			8.22	4.65	4.56	4.65			15.4	5.28	6.11	3.21
	9.55	5.12	3.87	3.25			10.2	4.58	5.88	4.55			13.2	6.55	5.78	4.58
T24 Average	8.69333	3.69667	3.63667	2.78667		T24 Average	8.65333	4.78333	4.65333	4.88333		T24 Average	12.8567	5.84667	5.33333	4.55
T48	18.5	11.1	4.11	5.72		T48	18.5	5.21	5.32	3.58		T48	27.6	5.86	7.62	4.12
	23.5	4.35	4.68	4.69			21.5	5.65	4.68	4.13			31.2	5.32	5.11	3.18
	20.2	8.52	5.21	5.22			16.8	7.51	4.22	2.85			25.6	3.21	6.55	4.21
T48 Average	20.7333	7.99	4.66667	5.21		T48 Average	18.9333	6.12333	4.74	3.52		T48 Average	28.1333	4.79667	6.42667	3.83667
T72	45.6	5.16	7.52	5.12		T72	38.5	4.15	7.12	7.12		T72	38.6	5.21	4.12	5.22
	55.2	7.22	7.56	4.55			46.5	4.65	8.21	9.35			35.2	6.55	6.58	2.32
	48.8	6.56	6.21	5.36			47.5	5.66	5.65	4.85			39.1	5.12	5.32	4.12
T72 Average	49.8667	6.31333	7.09667	5.01		T72 Average	44.1667	4.82	6.99333	7.10667		T72 Average	37.6333	5.62667	5.34	3.88667
Cells p/ well (x 10^4)						Cells p/ well (x 10^4)						Cells p/ well (x 10^4)
T0	0.5945	0.5925	0.8925	0.6645		T0	0.639	0.6045	0.601	0.652		T0	0.6285	0.5955	0.616	0.5945
T24	1.304	0.5545	0.5455	0.418		T24	1.298	0.7175	0.698	0.7325		T24	1.9285	0.877	0.8	0.6825
T48	3.11	1.1985	0.7	0.7815		T48	2.84	0.9185	0.711	0.528		T48	4.22	0.7195	0.964	0.5755
T72	7.48	0.947	1.0645	0.7515		T72	6.625	0.723	1.049	1.066		T72	5.645	0.844	0.801	0.583
Cell line: LPS246
N1 (cell number x 10^4 p/ml)						N2 (cell number x 10^4 p/ml)						N3 (cell number x 10^4 p/ml)						Mean (cell number x 10^4)
	+Glutamine		-Glutamine				+Glutamine		-Glutamine				+Glutamine		-Glutamine			Glutamine	+	+	-	-
	-CB-839	+CB-839	-CB-839	+CB-839			-CB-839	+CB-839	-CB-839	+CB-839			-CB-839	+CB-839	-CB-839	+CB-839		CB-839	-	+	-	+
T0	2.93	2.35	4.69	3.52		T0	3.21	4.12	2.35	4.12		T0	3.22	3.52	2.35	4.12		T0	0.507833	0.502667	0.55	0.556833
	3.26	4.56	6.2	4.2			2.65	3.25	2.65	3.45			4.13	2.32	2.65	3.65		T24	0.782333	0.8645	0.798833	0.804
	5.22	3.21	4.65	4.25			2.33	3.61	2.13	2.33			3.52	3.22	5.33	3.77		T48	1.23783	1.08267	1.10033	1.12
T0 Average	3.80333	3.37333	5.18	3.99		T0 Average	2.73	3.66	2.37667	3.3		T0 Average	3.62333	3.02	3.44333	3.84667		T72	1.68233	1.24133	1.50067	1.20767
T24	3.52	6.45	3.76	2.76		T24	5.21	6.21	4.21	4.12		T24	5.12	5.6	8.52	9.35
	5.86	5.24	5.86	2.11			5.65	4.23	3.25	3.45			6.5	8.73	10.9	9.81
	5.44	3.21	3.22	1.32			2.12	3.55	2.33	5.12			7.52	8.65	5.88	10.2
T24 Average	4.94	4.96667	4.28	2.06333		T24 Average	4.32667	4.66333	3.26333	4.23		T24 Average	6.38	7.66	8.43333	9.78667
T48	5.28	7.04	4.69	3.35		T48	7.55	8.68	6.75	8.12		T48	11.7	8.76	10.8	12.3
	6.28	4.76	3.76	3.17			8.21	9.12	8.56	7.65			10.9	5.62	8.21	9.17
	7.45	5.88	4.85	4.22			7.95	7.45	8.55	9.12			8.95	7.65	9.85	10.1
T48 Average	6.33667	5.89333	4.43333	3.58		T48 Average	7.90333	8.41667	7.95333	8.29667		T48 Average	10.5167	7.34333	9.62	10.5233
T72	13.7	6.93	8.88	9.38		T72	11.5	9.99	10.2	6.56		T72	13.5	5.65	11.2	8.45
	8.11	9.38	12.2	7.62			10.5	7.12	8.36	7.55			10.5	7.12	10.3	7.55
	11.2	9.88	9.34	8.45			9.13	8.56	9.67	8.78			12.8	9.85	9.89	8.12
T72 Average	11.0033	8.73	10.14	8.48333		T72 Average	10.3767	8.55667	9.41	7.63		T72 Average	12.2667	7.54	10.4633	8.04
Cells p/ well (x 10^4)						Cells p/ well (x 10^4)						Cells p/ well (x 10^4)
T0	0.5705	0.506	0.777	0.5985		T0	0.4095	0.549	0.3565	0.495		T0	0.5435	0.453	0.5165	0.577
T24	0.741	0.745	0.642	0.3095		T24	0.649	0.6995	0.4895	0.6345		T24	0.957	1.149	1.265	1.468
T48	0.9505	0.884	0.665	0.537		T48	1.1855	1.2625	1.193	1.2445		T48	1.5775	1.1015	1.443	1.5785
T72	1.6505	1.3095	1.521	1.2725		T72	1.5565	1.2835	1.4115	1.1445		T72	1.84	1.131	1.5695	1.206
Cell line: SW872
N1 (cell number x 10^4 p/ml)						N2 (cell number x 10^4 p/ml)						N3 (cell number x 10^4 p/ml)						Mean (cell number x 10^4)
	+Glutamine		-Glutamine				+Glutamine		-Glutamine				+Glutamine		-Glutamine			Glutamine	+	+	-	-
	-CB-839	+CB-839	-CB-839	+CB-839			-CB-839	+CB-839	-CB-839	+CB-839			-CB-839	+CB-839	-CB-839	+CB-839		CB-839	-	+	-	+
T0	8.72	4.65	7.2	6.5		T0	6.3	5.2	8	2.5		T0	3.2	6.2	5	4.5		T0	0.880167	0.848833	0.911667	0.825
	8.66	5.68	4.5	5.3			5.2	6.5	8	6.5			5.3	3.5	5	4.2		T24	2.76	2.14283	2.475	2.275
	5.23	8	5.5	8			6	7	5	7			4.2	4.2	6.5	5		T48	6.105	5.5915	6.26117	6.25333
T0 Average	7.53667	6.11	5.73333	6.6		T0 Average	5.83333	6.23333	7	5.33333		T0 Average	4.23333	4.63333	5.5	4.56667		T72	18.55	15.65	16.6667	16.3
T24	12.9	9.86	14.7	15.28		T24	18.5	15.2	18.6	16.2		T24	22.3	18.7	19.2	22.3
	15.7	8.11	12.2	12.4			16.4	16.3	14.5	14.2			15.7	16.5	14.2	25
	18.1	11.7	20.1	7.46			21	14	15	5.66			25	18.2	20	18
T24 Average	15.5667	9.89	15.6667	11.7133		T24 Average	18.6333	15.1667	16.0333	12.02		T24 Average	21	17.8	17.8	21.7667
T48	40.1	31.62	44.1	48.8		T48	36.2	41.23	38.21	45.2		T48	43	44.2	35.6	46
	48.3	30.5	48.21	35.7			35.2	35.66	35.64	42.3			42	45	38	45
	46.2	32.7	48.71	34.2			30.3	39.58	45.2	30			45	35	42	48
T48 Average	44.8667	31.6067	47.0067	39.5667		T48 Average	33.9	38.8233	39.6833	39.1667		T48 Average	43.3333	41.4	38.5333	46.3333
T72	150	120	120	105		T72	140	103	110	127		T72	110	98	88	98
	132	112	130	112			120	102	130	126			105	85	87	95
	136	101	125	114			122	130	125	114			98	88	85	87
T72 Average	139.333	111	125	110.333		T72 Average	127.333	111.667	121.667	122.333		T72 Average	104.333	90.3333	86.6667	93.3333
Cells p/ well (x 10^4)						Cells p/ well (x 10^4)						Cells p/ well (x 10^4)
T0	1.1305	0.9165	0.86	0.99		T0	0.875	0.935	1.05	0.8		T0	0.635	0.695	0.825	0.685
T24	2.335	1.4835	2.35	1.757		T24	2.795	2.275	2.405	1.803		T24	3.15	2.67	2.67	3.265
T48	6.73	4.741	7.051	5.935		T48	5.085	5.8235	5.9525	5.875		T48	6.5	6.21	5.78	6.95
T72	20.9	16.65	18.75	16.55		T72	19.1	16.75	18.25	18.35		T72	15.65	13.55	13	14
Cell line: T778
N1 (cell number x 10^4 p/ml)						N2 (cell number x 10^4 p/ml)						N3 (cell number x 10^4 p/ml)						Mean (cell number x 10^4)
	+Glutamine		-Glutamine				+Glutamine		-Glutamine				+Glutamine		-Glutamine			Glutamine	+	+	-	-
	-CB-839	+CB-839	-CB-839	+CB-839			-CB-839	+CB-839	-CB-839	+CB-839			-CB-839	+CB-839	-CB-839	+CB-839		CB-839	-	+	-	+
T0	9.97	10.6	10.6	5.86		T0	8.21	7.52	5.65	7.22		T0	6.52	5.65	6.23	5.23		T0	1.13233	1.1015	1.0815	0.933167
	8.21	7.52	9.24	7.45			8.16	5.65	7.45	8.21			4.65	5.87	6.45	4.56		T24	2.14333	1.88467	1.77833	1.79083
	10.6	8.66	8.55	8.21			5.77	7.52	6.87	5			5.85	7.1	3.85	4.25		T48	3.25	2.6	2.66	2.4775
T0 Average	9.59333	8.92667	9.46333	7.17333		T0 Average	7.38	6.89667	6.65667	6.81		T0 Average	5.67333	6.20667	5.51	4.68		T72	6.19333	4.285	3.28667	3.78833
T24	15.2	12.1	11.7	11.8		T24	11.3	13.2	13.5	15.2		T24	15.2	15.2	10.7	6.45
	12.3	13.5	13.2	14.7			10.8	11.5	11.2	12.1			18.8	13.5	12.8	12.7
	14.2	13.8	12.4	13.5			15.6	9.78	10.9	10.8			15.2	10.5	10.3	10.2
T24 Average	13.9	13.1333	12.4333	13.3333		T24 Average	12.5667	11.4933	11.8667	12.7		T24 Average	16.4	13.0667	11.2667	9.78333
T48	25.8	21.1	25.5	17.4		T48	24.3	20.5	16.5	16.5		T48	19.7	15.9	10.7	6.45
	20.5	18.1	19.9	22.9			21.4	15.5	19.5	18.4			18.8	13.5	16.5	12.7
	21.2	19.5	18.5	20.1			22	13.2	20.2	19.9			21.3	18.7	12.3	14.3
T48 Average	22.5	19.5667	21.3	20.1333		T48 Average	22.5667	16.4	18.7333	18.2667		T48 Average	19.9333	16.0333	13.1667	11.15
T72	43.5	25.8	20.5	25.3		T72	45.3	32.8	21.5	27.5		T72	37.5	21.1	15.1	18.2
	41.3	29.5	30.2	26.8			38.9	34.5	20.8	28.2			41.8	20.3	17.6	19.2
	42.3	31.2	26.5	32.3			42.8	36.7	26.8	29.7			38.2	25.2	18.2	20.1
T72 Average	42.3667	28.8333	25.7333	28.1333		T72 Average	42.3333	34.6667	23.0333	28.4667		T72 Average	39.1667	22.2	16.9667	19.1667
Cells p/ well (x 10^4)						Cells p/ well (x 10^4)						Cells p/ well (x 10^4)
T0	1.439	1.339	1.4195	1.076		T0	1.107	1.0345	0.9985	1.0215		T0	0.851	0.931	0.8265	0.702
T24	2.085	1.97	1.865	2		T24	1.885	1.724	1.78	1.905		T24	2.46	1.96	1.69	1.4675
T48	3.375	2.935	3.195	3.02		T48	3.385	2.46	2.81	2.74		T48	2.99	2.405	1.975	1.6725
T72	6.355	4.325	3.86	4.22		T72	6.35	5.2	3.455	4.27		T72	5.875	3.33	2.545	2.875
Fig. 5B
Cell line: HT1080
N1	+Glutamine		-Glutamine			N2	+Glutamine		-Glutamine			N3	+Glutamine		-Glutamine			Mean	+Glutamine		-Glutamine
% Viability	-CB-839	+CB-839	-CB-839	+CB-839		% Viability	-CB-839	+CB-839	-CB-839	+CB-839		% Viability	-CB-839	+CB-839	-CB-839	+CB-839		% Viability	-CB-839	+CB-839	-CB-839	+CB-839
	92.24	61.98	58.14	58.8			92.3	59.84	58.18	50.1			89.72	40.4	72.2	79.05			91.4617	53.15	62.5867	54.5667
	91.98	58.68	58.02	50.18									90.23	38.16	70.8	39.17
Mean	92.11	60.33	58.08	54.49		Mean	92.3	59.84	58.18	50.1		Mean	89.975	39.28	71.5	59.11
Cell line: SK-LMS-1
N1	+Glutamine		-Glutamine			N2	+Glutamine		-Glutamine			N3	+Glutamine		-Glutamine			Mean	+Glutamine		-Glutamine
% Viability	-CB-839	+CB-839	-CB-839	+CB-839		% Viability	-CB-839	+CB-839	-CB-839	+CB-839		% Viability	-CB-839	+CB-839	-CB-839	+CB-839		% Viability	-CB-839	+CB-839	-CB-839	+CB-839
	83	65.6	55.2	66.7			80.5	64.3	68.1	52			83	75.3	69.5	71.2			82.1667	68.4	64.2667	63.3
Mean	83	65.6	55.2	66.7		Mean	80.5	64.3	68.1	52		Mean	83	75.3	69.5	71.2
Cell line: SK-UT-1B
N1	+Glutamine		-Glutamine			N2	+Glutamine		-Glutamine			N3	+Glutamine		-Glutamine			Mean	+Glutamine		-Glutamine
% Viability	-CB-839	+CB-839	-CB-839	+CB-839		% Viability	-CB-839	+CB-839	-CB-839	+CB-839		% Viability	-CB-839	+CB-839	-CB-839	+CB-839		% Viability	-CB-839	+CB-839	-CB-839	+CB-839
	93.81	73.99	75.25	75.68			89.52	71.82	72.29	71.26			95.75	53.36	56.49	60.12			93.1833	67.5233	68.59	68.98
	94.61	73.61	74.92	75.99			89.73	71.98	73.47	71.36			95.68	60.38	59.12	59.47
Mean	94.21	73.8	75.085	75.835		Mean	89.625	71.9	72.88	71.31		Mean	95.715	56.87	57.805	59.795
Cell line: CCL-136
N1	+Glutamine		-Glutamine			N2	+Glutamine		-Glutamine			N3	+Glutamine		-Glutamine			Mean	+Glutamine		-Glutamine
% Viability	-CB-839	+CB-839	-CB-839	+CB-839		% Viability	-CB-839	+CB-839	-CB-839	+CB-839		% Viability	-CB-839	+CB-839	-CB-839	+CB-839		% Viability	-CB-839	+CB-839	-CB-839	+CB-839
	82.5	37.44	32.23	35.93			80.92	32.3	42.25	39.38			91.85	64.4	72.96	67.79			85.0333	43.4667	46.2933	45.8117
	82.87	31.96	25.24	29.16			79.47	30.92	39.06	37.27			92.59	63.78	66.02	65.34
Mean	82.685	34.7	28.735	32.545		Mean	80.195	31.61	40.655	38.325		Mean	92.22	64.09	69.49	66.565
Cell line: LPS246
N1	+Glutamine		-Glutamine			N2	+Glutamine		-Glutamine			N3	+Glutamine		-Glutamine			Mean	+Glutamine		-Glutamine
% Viability	-CB-839	+CB-839	-CB-839	+CB-839		% Viability	-CB-839	+CB-839	-CB-839	+CB-839		% Viability	-CB-839	+CB-839	-CB-839	+CB-839		% Viability	-CB-839	+CB-839	-CB-839	+CB-839
	91.8	88.32	76.46	76.69			90.27	79.72	80.87	85.42			86.5	83.34	85.85	82			89.4817	84.32	81.9683	80.12
	91.95	88.11	87.25	70.62			90.05	84.03	75.61	85.66			86.32	82.4	85.77	80.33
Mean	91.875	88.215	81.855	73.655		Mean	90.16	81.875	78.24	85.54		Mean	86.41	82.87	85.81	81.165
Cell line: SW872
N1	+Glutamine		-Glutamine			N2	+Glutamine		-Glutamine			N3	+Glutamine		-Glutamine			Mean	+Glutamine		-Glutamine
% Viability	-CB-839	+CB-839	-CB-839	+CB-839		% Viability	-CB-839	+CB-839	-CB-839	+CB-839		% Viability	-CB-839	+CB-839	-CB-839	+CB-839		% Viability	-CB-839	+CB-839	-CB-839	+CB-839
	92.82	85.72	91.7	72.64			89.14	88.04	85.3	84.6			92.5	93.48	94.84	94.3			89.6533	90.07	91.02	84.95
	82.06	86.26	87.5	72.42			88.26	93.18	91.72	91.66			93.14	93.74	95.06	94.08
	91.98	86.36	86.56	85.08									93.46	94.22	94.24	94.68
Mean	87.44	85.99	89.6	72.53		Mean	88.7	90.61	88.51	88.13		Mean	92.82	93.61	94.95	94.19
Cell line: T778
N1	+Glutamine		-Glutamine			N2	+Glutamine		-Glutamine			N3	+Glutamine		-Glutamine			Mean	+Glutamine		-Glutamine
% Viability	-CB-839	+CB-839	-CB-839	+CB-839		% Viability	-CB-839	+CB-839	-CB-839	+CB-839		% Viability	-CB-839	+CB-839	-CB-839	+CB-839		% Viability	-CB-839	+CB-839	-CB-839	+CB-839
	83.75	77.89	70.88	76.04			80.79	83.59	76.32	82.41			88.95	88.82	86.25	87.19			83.6383	83.3233	79.2683	81.945
	83.82	77.18	70.88	76.29			76.1	83.54	84.9	82.55			88.42	88.92	86.38	87.19
Mean	83.785	77.535	70.88	76.165		Mean	78.445	83.565	80.61	82.48		Mean	88.685	88.87	86.315	87.19
Fig. 5C
Cell line: C2C12
N1 (cell number x 10^4 p/ml)	+Glutamine			N2 (cell number x 10^4 p/ml)	+Glutamine			N3 (cell number x 10^4 p/ml)	+Glutamine			Mean (cell number x 10^4)
	-CB-839	+CB-839			-CB-839	+CB-839			-CB-839	+CB-839			-CB-839	+CB-839
D0	0.82	0.77		D0	0.86	0.79		D0	0.55	0.65		D0	0.110167	0.113833
	0.79	0.85			0.58	0.99			0.65	0.77		D2	2.575	1.84017
	0.88	0.44			0.7	1.03			0.78	0.54		D4	11.825	9.02
D0 Average	0.83	0.686667		D0 Average	0.713333	0.936667		D0 Average	0.66	0.653333		D6	17.95	12.2317
D2	20.5	18.4		D2	18.7	10.2		D2	15.8	13.5		D8	29.6667	13.6067
	16.5	11.2			16.2	15.2			15.2	10.8
	17.2	10.2			21.3	12.5			13.1	8.41
D2 Average	18.0667	13.2667		D2 Average	18.7333	12.6333		D2 Average	14.7	10.9033
D4	60.5	38.3		D4	90.2	46.3		D4	105	102
	70	32.1			65.7	55.8			85.1	103
	67.2	30.5			85.6	40.2			80.2	93
D4 Average	65.9	33.6333		D4 Average	80.5	47.4333		D4 Average	90.1	99.3333
D6	128	75.3		D6	110	48.5		D6	122	124
	110	60.2			133	69.2			140	89.5
	128	87.5			103	80.5			103	99.2
D6 Average	122	74.3333		D6 Average	115.333	66.0667		D6 Average	121.667	104.233
D8	180	60.3		D8	139	98.2		D8	220	102
	198	102			185	88.5			275	88.3
	178	75.3			174	102			231	99.8
D8 Average	185.333	79.2		D8 Average	166	96.2333		D8 Average	242	96.7
Cells p/ well (x 10^4)				Cells p/ well (x 10^4)				Cells p/ well (x 10^4)
D0	0.1245	0.103		D0	0.107	0.1405		D0	0.099	0.098
D2	2.71	1.99		D2	2.81	1.895		D2	2.205	1.6355
D4	9.885	5.045		D4	12.075	7.115		D4	13.515	14.9
D6	18.3	11.15		D6	17.3	9.91		D6	18.25	15.635
D8	27.8	11.88		D8	24.9	14.435		D8	36.3	14.505
Cell line: KP-6634
N1 (cell number x 10^4 p/ml)	+Glutamine			N2 (cell number x 10^4 p/ml)	+Glutamine			N3 (cell number x 10^4 p/ml)	+Glutamine			Mean (cell number x 10^4)
	-CB-839	+CB-839			-CB-839	+CB-839			-CB-839	+CB-839			-CB-839	+CB-839
D0	0.87	0.75		D0	1.02	0.56		D0	0.78	0.74		D0	0.134667	0.112667
	0.98	0.77			0.85	0.66			0.85	0.68		D2	4.14	0.3716
	1.11	0.99			0.67	0.89			0.95	0.72		D4	8.65833	0.492
D0 Average	0.986667	0.836667		D0 Average	0.846667	0.703333		D0 Average	0.86	0.713333		D6	32.05	0.6985
D2	28.7	2.18		D2	20.3	3.21		D2	18.2	4.11		D8	47.25	0.521933
	27.2	3.21			25.2	2.22			19.1	3.27
	32.3	2.13			59.2	1.38			18.2	0.586
D2 Average	29.4	2.50667		D2 Average	34.9	2.27		D2 Average	18.5	2.65533
D4	62.3	1.86		D4	62.2	2.32		D4	40.5	5.86
	68.2	1.99			70.4	5.22			44.3	2.23
	70.2	2.03			50.2	3.68			51.2	4.33
D4 Average	66.9	1.96		D4 Average	60.9333	3.74		D4 Average	45.3333	4.14
D6	262	5.28		D6	275	5.23		D6	120	5.12
	254	4.22			204	6.55			155	3.22
	233	3.89			245	4.28			175	4.12
D6 Average	249.667	4.46333		D6 Average	241.333	5.35333		D6 Average	150	4.15333
D8	375	4.22		D8	310	4.21		D8	290	3.22
	320	3.21			350	3.2			250	4.12
	326	5.39			344	0.456			270	3.29
D8 Average	340.333	4.27333		D8 Average	334.667	2.622		D8 Average	270	3.54333
Cells p/ well (x 10^4)				Cells p/ well (x 10^4)				Cells p/ well (x 10^4)
D0	0.148	0.1255		D0	0.127	0.1055		D0	0.129	0.107
D2	4.41	0.376		D2	5.235	0.3405		D2	2.775	0.3983
D4	10.035	0.294		D4	9.14	0.561		D4	6.8	0.621
D6	37.45	0.6695		D6	36.2	0.803		D6	22.5	0.623
D8	51.05	0.641		D8	50.2	0.3933		D8	40.5	0.5315
Cell line: KPH2-7215
N1 (cell number x 10^4 p/ml)	+Glutamine			N2 (cell number x 10^4 p/ml)	+Glutamine			N3 (cell number x 10^4 p/ml)	+Glutamine			Mean (cell number x 10^4)
	-CB-839	+CB-839			-CB-839	+CB-839			-CB-839	+CB-839			-CB-839	+CB-839
D0	1.02	0.77		D0	0.98	0.95		D0	0.98	0.65		D0	0.136167	0.132
	0.98	0.85			0.68	1.03			0.99	0.88		D2	4.32667	0.703167
	0.75	0.78			0.78	1.22			1.01	0.79		D4	23.73	0.4815
D0 Average	0.916667	0.8		D0 Average	0.813333	1.06667		D0 Average	0.993333	0.773333		D6	42.9	0.664
D2	32.1	5.81		D2	22.1	3.21		D2	18.7	2.35		D8	61.7833	0.198167
	42.3	5.72			35.2	6.55			19.4	5.22
	40.8	6.55			25.8	2.66			23.2	4.12
D2 Average	38.4	6.02667		D2 Average	27.7	4.14		D2 Average	20.4333	3.89667
D4	160	2.35		D4	175	3.54		D4	112	2.32
	170	2.14			210	5.22			96.8	2.33
	200	2.55			199	4.32			101	4.12
D4 Average	176.667	2.34667		D4 Average	194.667	4.36		D4 Average	103.267	2.92333
D6	306	5.26		D6	298	3.85		D6	160	2.33
	333	4.22			300	3.78			294	3.14
	325	3.78			278	8.22			280	5.26
D6 Average	321.333	4.42		D6 Average	292	5.28333		D6 Average	244.667	3.57667
D8	420	2.35		D8	440	0.98		D8	385	1.02
	457	2.01			385	0.55			410	2.33
	398	0.87			413	1.03			399	0.75
D8 Average	425	1.74333		D8 Average	412.667	0.853333		D8 Average	398	1.36667
Cells p/ well (x 10^4)				Cells p/ well (x 10^4)				Cells p/ well (x 10^4)
D0	0.1375	0.12		D0	0.122	0.16		D0	0.149	0.116
D2	5.76	0.904		D2	4.155	0.621		D2	3.065	0.5845
D4	26.5	0.352		D4	29.2	0.654		D4	15.49	0.4385
D6	48.2	0.663		D6	43.8	0.7925		D6	36.7	0.5365
D8	63.75	0.2615		D8	61.9	0.128		D8	59.7	0.205
Cell line: HT1080
N1 (cell number x 10^4 p/ml)	+Glutamine			N2 (cell number x 10^4 p/ml)	+Glutamine			N3 (cell number x 10^4 p/ml)	+Glutamine			Mean (cell number x 10^4)
	-CB-839	+CB-839			-CB-839	+CB-839			-CB-839	+CB-839			-CB-839	+CB-839
D0	1.12	0.52		D0	0.5	0.88		D0	0.45	0.55		D0	0.104833	0.108
	0.85	0.66			0.58	0.97			0.98	0.65		D2	3.40333	0.352333
	0.67	0.78			0.85	1.02			0.29	0.45		D4	12.0583	1.09867
D0 Average	0.88	0.653333		D0 Average	0.643333	0.956667		D0 Average	0.573333	0.55		D6	20.8883	0.645333
D2	15.8	2.28		D2	28.2	1.32		D2	19.9	1.76		D8	38.4333	0.452
	27.1	1.76			29.1	3.22			18.8	3.21
	13.6	3.22			35.2	2.15			16.5	2.22
D2 Average	18.8333	2.42		D2 Average	30.8333	2.23		D2 Average	18.4	2.39667
D4	98.2	12.3		D4	80.3	5.73		D4	50.2	5.45
	85.7	10.7			103	12.3			56.1	3.22
	90.3	5.8			79.5	5.55			80.2	4.87
D4 Average	91.4	9.6		D4 Average	87.6	7.86		D4 Average	62.1667	4.51333
D6	165	4.11		D6	130	3.25		D6	100	3.66
	181	2.64			122	4.55			95.3	5.23
	201	3.52			139	7.21			120	4.55
D6 Average	182.333	3.42333		D6 Average	130.333	5.00333		D6 Average	105.1	4.48
D8	295	5.12		D8	301	3.21		D8	260	3.12
	260	0.15			240	2.33			245	4.33
	277	2.11			218	3.87			210	2.88
D8 Average	277.333	2.46		D8 Average	253	3.13667		D8 Average	238.333	3.44333
Cells p/ well (x 10^4)				Cells p/ well (x 10^4)				Cells p/ well (x 10^4)
D0	0.132	0.098		D0	0.0965	0.1435		D0	0.086	0.0825
D2	2.825	0.363		D2	4.625	0.3345		D2	2.76	0.3595
D4	13.71	1.44		D4	13.14	1.179		D4	9.325	0.677
D6	27.35	0.5135		D6	19.55	0.7505		D6	15.765	0.672
D8	41.6	0.369		D8	37.95	0.4705		D8	35.75	0.5165
Fig. 5D
Cell line: HT1080
N1 (cell number x 10^4 p/ml)	+Glutamine				-Glutamine		N2 (cell number x 10^4 p/ml)	+Glutamine				-Glutamine		N3 (cell number x 10^4 p/ml)	+Glutamine				-Glutamine		Mean (cell number x 10^4)	+Glutamine				-Glutamine
	-CB-839	+CB-839	+CB-839+DKG	+CB-839+E	-CB-839			-CB-839	+CB-839	+CB-839+DKG	+CB-839+E	-CB-839			-CB-839	+CB-839	+CB-839+DKG	+CB-839+E	-CB-839			-CB-839	+CB-839	+CB-839+DKG	+CB-839+E	-CB-839
T0	5.24	3.5	5.5	4.2	6.2		T0	4.2	3.5	5.21	5.5	4.2		T0	5.3	4.1	3.12	5.21	5.21		T0	0.762333	0.551833	0.68	0.711833	0.715167
	5.3	6.5	4.5	3.6	5.2			5.2	3.64	6.5	5.4	5.3			5	3.21	3.17	4.5	4.5		T24	3.113	1.069	2.6595	2.836	1.80583
	6.5	2.35	5.3	5.2	4.1			4	4	4.5	4.3	4.2			5	2.31	3	4.8	4		T48	6.53533	1.67533	4.52117	4.98517	1.67617
T0 Average	5.68	4.11667	5.1	4.33333	5.16667		T0 Average	4.46667	3.71333	5.40333	5.06667	4.56667		T0 Average	5.1	3.20667	3.09667	4.83667	4.57		T72	18.7833	2.56517	15.3167	12.8833	2.81617
T24	17.2	8.8	15.6	13.1	6.38		T24	21.5	8.21	18.5	15.3	5.2		T24	25.7	5.21	21.3	25	5.2
	15.2	5.27	16.97	10.8	8.8			22.3	8.5	16.5	12.1	6.5			19	4.21	22.2	31	8.5
	19.38	7.21	18	19.86	9.27			20.5	10.23	15.5	15	52			26	6.5	15	28	6.5
T24 Average	17.26	7.09333	16.8567	14.5867	8.15		T24 Average	21.4333	8.98	16.8333	14.1333	21.2333		T24 Average	23.5667	5.30667	19.5	28	6.73333
T48	35.9	12.2	28.7	36.21	8.21		T48	42	12.3	32	27	10.2		T48	48.5	5.21	27.5	45	12.2
	35.38	10.7	27.12	28.4	7.04			45	15.21	33.5	25	12.2			45	8.5	31	43	13.5
	37.04	11.3	28.45	31	13.52			51	13	30	26.5	15			52.3	12.1	33	37	8.7
T48 Average	36.1067	11.4	28.09	31.87	9.59		T48 Average	46	13.5033	31.8333	26.1667	12.4667		T48 Average	48.6	8.60333	30.5	41.6667	11.4667
T72	110	28.5	98	95	18.52		T72	130	15.5	98	110	16.5		T72	140	15.21	102	65	12.6
	120	23.3	95	89	26.54			123	13.5	95	105	21			133	10.5	122	62	15.21
	114	30	102	92	22.2			122	8.7	87	102	18			135	8.7	120	53	18.4
T72 Average	114.667	27.2667	98.3333	92	22.42		T72 Average	125	12.5667	93.3333	105.667	18.5		T72 Average	136	11.47	114.667	60	15.4033
Cells p/ well (x 10^4)							Cells p/ well (x 10^4)							Cells p/ well (x 10^4)
T0	0.852	0.6175	0.765	0.65	0.775		T0	0.67	0.557	0.8105	0.76	0.685		T0	0.765	0.481	0.4645	0.7255	0.6855
T24	2.589	1.064	2.5285	2.188	1.2225		T24	3.215	1.347	2.525	2.12	3.185		T24	3.535	0.796	2.925	4.2	1.01
T48	5.416	1.71	4.2135	4.7805	1.4385		T48	6.9	2.0255	4.775	3.925	1.87		T48	7.29	1.2905	4.575	6.25	1.72
T72	17.2	4.09	14.75	13.8	3.363		T72	18.75	1.885	14	15.85	2.775		T72	20.4	1.7205	17.2	9	2.3105
Cell line: SK-LMS-1
N1 (cell number x 10^4 p/ml)	+Glutamine				-Glutamine		N2 (cell number x 10^4 p/ml)	+Glutamine				-Glutamine		N3 (cell number x 10^4 p/ml)	+Glutamine				-Glutamine		Mean (cell number x 10^4)	+Glutamine				-Glutamine
	-CB-839	+CB-839	+CB-839+DKG	+CB-839+E	-CB-839			-CB-839	+CB-839	+CB-839+DKG	+CB-839+E	-CB-839			-CB-839	+CB-839	+CB-839+DKG	+CB-839+E	-CB-839			-CB-839	+CB-839	+CB-839+DKG	+CB-839+E	-CB-839
T0	3.52	4.21	5.2	2.33	4.32		T0	3.21	4.12	4.3	4.5	5.12		T0	3.255	4.21	3.25	4.21	3.65		T0	0.595583	0.559167	0.673167	0.529	0.652333
	4.22	3.12	6.11	2.52	4.32			3.55	3.54	2.87	3.55	3.21			5.33	3.58	5.45	4	5.22		T24	1.38333	0.649333	1.536	1.46383	0.573667
	3.65	2.33	4.12	4.15	3.7			3.4	3.22	3.54	4.12	2.5			5.6	5.22	5.55	2.36	7.1		T48	2.81867	0.689667	2.98833	2.785	0.657333
T0 Average	3.79667	3.22	5.14333	3	4.11333		T0 Average	3.38667	3.62667	3.57	4.05667	3.61		T0 Average	4.72833	4.33667	4.75	3.52333	5.32333		T72	6.53667	1.01833	5.125	4.41333	1.095
T24	8.8	5.28	8.21	8.89	2.05		T24	11.23	3.54	11.23	10.12	3.25		T24	10.2	3.22	11.2	10.2	5.21
	9.26	3.52	12.2	10.22	2.93			10.25	5.42	8.75	12.3	5.11			5.25	5.32	10.5	8.88	3.33
	10.33	4.33	11.3	9.87	4.22			8.9	4.21	9.88	9.7	4.12			8.78	4.12	8.89	7.65	4.2
T24 Average	9.46333	4.37667	10.57	9.66	3.06667		T24 Average	10.1267	4.39	9.95333	10.7067	4.16		T24 Average	8.07667	4.22	10.1967	8.91	4.24667
T48	15.8	3.52	29.7	18.8	1.76		T48	21.2	5.25	18.8	25.2	3.21		T48	18.7	5.21	15.6	16.5	3.22
	16.5	2.93	19.4	22.3	2.17			25.2	3.65	19.5	15.6	5.32			16.8	6.22	15.4	17.5	3.85
	14.52	4.22	26.5	21.5	5.2			23.2	5.88	21.2	15.5	7.5			17.2	4.5	13.2	14.2	7.21
T48 Average	15.6067	3.55667	25.2	20.8667	3.04333		T48 Average	23.2	4.92667	19.8333	18.7667	5.34333		T48 Average	17.5667	5.31	14.7333	16.0667	4.76
T72	49.9	12.3	36.5	32.3	3.97		T72	35.5	5.67	29.3	22.5	4.97		T72	46.8	4.55	30.5	26.8	5.55
	45.2	13.2	35.2	33.5	5.21			36.4	5.88	31.2	27.5	12.2			47.5	4.23	42.2	30.5	7.21
	39.5	5.86	31.2	29.5	9.55			41.2	4.21	30.2	26.5	10.5			50.2	5.2	41.2	35.7	6.54
T72 Average	44.8667	10.4533	34.3	31.7667	6.24333		T72 Average	37.7	5.25333	30.2333	25.5	9.22333		T72 Average	48.1667	4.66	37.9667	31	6.43333
Cells p/ well (x 10^4)							Cells p/ well (x 10^4)							Cells p/ well (x 10^4)
T0	0.5695	0.483	0.7715	0.45	0.617		T0	0.508	0.544	0.5355	0.6085	0.5415		T0	0.70925	0.6505	0.7125	0.5285	0.7985
T24	1.4195	0.6565	1.5855	1.449	0.46		T24	1.519	0.6585	1.493	1.606	0.624		T24	1.2115	0.633	1.5295	1.3365	0.637
T48	2.341	0.5335	3.78	3.13	0.4565		T48	3.48	0.739	2.975	2.815	0.8015		T48	2.635	0.7965	2.21	2.41	0.714
T72	6.73	1.568	5.145	4.765	0.9365		T72	5.655	0.788	4.535	3.825	1.3835		T72	7.225	0.699	5.695	4.65	0.965
Cell Line: SW872
N1 (cell number x 10^4 p/ml)	+Glutamine				-Glutamine		N2 (cell number x 10^4 p/ml)	+Glutamine				-Glutamine		N3 (cell number x 10^4 p/ml)	+Glutamine				-Glutamine		Mean (cell number x 10^4)	+Glutamine				-Glutamine
	-CB-839	+CB-839	+CB-839+DKG	+CB-839+E	-CB-839			-CB-839	+CB-839	+CB-839+DKG	+CB-839+E	-CB-839			-CB-839	+CB-839	+CB-839+DKG	+CB-839+E	-CB-839			-CB-839	+CB-839	+CB-839+DKG	+CB-839+E	-CB-839
T0	5.2	4.8	5.2	4.5	6.5		T0	4.2	4.3	5.21	4.5	3.2		T0	5.24	7.21	5.45	6	4.5		T0	0.808167	0.726167	0.7645	0.799167	0.76
	3.5	5.2	4.5	4	5.2			5.2	2.3	6.5	4.5	5.2			5.65	5.36	4.5	5.25	6.3		T24	3.575	2.98683	2.98	2.60267	3.09833
	4.2	6.5	5.3	4	3.5			6.5	2.3	5.21	8	6			8.8	5.6	4	7.2	5.2		T48	10.6417	11.5667	8.47333	8.79167	11.8833
T0 Average	4.3	5.5	5	4.16667	5.06667		T0 Average	5.3	2.96667	5.64	5.66667	4.8		T0 Average	6.56333	6.05667	4.65	6.15	5.33333		T72	26.4167	25.3833	20.35	20.3833	26.0167
T24	13.5	8.7	8.5	16	15.3		T24	21	20	18	16.5	18.2		T24	32	25.7	36.4	15.86	28.2
	12.3	8.8	12.2	15.2	16.5			25	24	15.2	17.8	21			35	31	27.5	21.7	19.2
	21	9.21	15	14.2	21			23	25	17	20	25			31.7	26.8	29	18.9	21.5
T24 Average	15.6	8.90333	11.9	15.1333	17.6		T24 Average	23	23	16.7333	18.1	21.4		T24 Average	32.9	27.8333	30.9667	18.82	22.9667
T48	65	72	52	42	72		T48	72	87	52	68.5	75		T48	68.5	75	60.2	45	82
	52	65	65	50	78			75	85	45	78	81			82	87	65.2	62	85
	66	70	66	55	69			81	78	48	72	82			77	75	55	55	89
T48 Average	61	69	61	49	73		T48 Average	76	83.3333	48.3333	72.8333	79.3333		T48 Average	75.8333	79	60.1333	54	85.3333
T72	187	160	160	152	150		T72	201	188	150	160	198		T72	155	151	130	102	155
	188	165	150	165	165			200	185	110	144	185			160	158	122	150	185
	150	170	166	145	170			187	198	123	102	188			157	148	110	103	165
T72 Average	175	165	158.667	154	161.667		T72 Average	196	190.333	127.667	135.333	190.333		T72 Average	157.333	152.333	120.667	118.333	168.333
Cells p/ well (x 10^4)							Cells p/ well (x 10^4)							Cells p/ well (x 10^4)
T0	0.645	0.825	0.75	0.625	0.76		T0	0.795	0.445	0.846	0.85	0.72		T0	0.9845	0.9085	0.6975	0.9225	0.8
T24	2.34	1.3355	1.785	2.27	2.64		T24	3.45	3.45	2.51	2.715	3.21		T24	4.935	4.175	4.645	2.823	3.445
T48	9.15	10.35	9.15	7.35	10.95		T48	11.4	12.5	7.25	10.925	11.9		T48	11.375	11.85	9.02	8.1	12.8
T72	26.25	24.75	23.8	23.1	24.25		T72	29.4	28.55	19.15	20.3	28.55		T72	23.6	22.85	18.1	17.75	25.25
Fig. 5E
Cell line: HT1080
N1	+Glutamine					N2	+Glutamine					N3	+Glutamine					Mean	+Glutamine
% Viability	-CB-839	+CB-839	+CB-839+DKG	+CB-839+E		% Viability	-CB-839	+CB-839	+CB-839+DKG	+CB-839+E		% Viability	-CB-839	+CB-839	+CB-839+DKG	+CB-839+E		% Viability	-CB-839	+CB-839	+CB-839+DKG	+CB-839+E
	90.54	66.32	86.82	88.44			83.71	66.64	78.53	87.8			83.08	66.38	87.76	87.52			85.7083	63.905	86.155	83.4283
	89.68	55.72	88.94	61.66			83.44	65.99	87.69	87.34			83.8	62.38	87.19	87.81
Mean	90.11	61.02	87.88	75.05		Mean	83.575	66.315	83.11	87.57		Mean	83.44	64.38	87.475	87.665
Cell line: SK-LMS-1
N1	+Glutamine					N2	+Glutamine					N3	+Glutamine					Mean	+Glutamine
% Viability	-CB-839	+CB-839	+CB-839+DKG	+CB-839+E		% Viability	-CB-839	+CB-839	+CB-839+DKG	+CB-839+E		% Viability	-CB-839	+CB-839	+CB-839+DKG	+CB-839+E		% Viability	-CB-839	+CB-839	+CB-839+DKG	+CB-839+E
	84.8	49	87.4	81			84.6	65.6	86.6	77.1			86.8	53.2	86.8	71.3			85.4	55.9333	86.9333	76.4667
Mean	84.8	49	87.4	81		Mean	84.6	65.6	86.6	77.1		Mean	86.8	53.2	86.8	71.3
Cell line: SW872
N1	+Glutamine					N2	+Glutamine					N3	+Glutamine					Mean	+Glutamine
% Viability	-CB-839	+CB-839	+CB-839+DKG	+CB-839+E		% Viability	-CB-839	+CB-839	+CB-839+DKG	+CB-839+E		% Viability	-CB-839	+CB-839	+CB-839+DKG	+CB-839+E		% Viability	-CB-839	+CB-839	+CB-839+DKG	+CB-839+E
	92	90.86	83.86	93.98			90.42	83.82	91.78	94.12			82.21	87.95	87.35	93.59			88.0583	87.5083	86.54	93.4967
	91.32	90.54	83.88	93.1			91.06	84.92	84.5	92.83			81.34	86.96	87.87	93.36
	92.82	92.6	83.62	93.6
Mean	91.66	90.7	83.87	93.54		Mean	90.74	84.37	88.14	93.475		Mean	81.775	87.455	87.61	93.475
Fig. 5F
Cell line: C2C12
N1 (cell number x 10^4 p/ml)	-CB-839	+CB-839	+CB-839+NAC		N2 (cell number x 10^4 p/ml)	-CB-839	+CB-839	+CB-839+NAC		N3 (cell number x 10^4 p/ml)	-CB-839	+CB-839	+CB-839+NAC		Mean (cell number x 10^4)	-CB-839	+CB-839	+CB-839+NAC
T0	5.21	3.21	5.42		T0	4.32	5.3	3.58		T0	7.52	9.52	8.52		T0	0.8155	0.9	0.818833
	4.52	7.52	4.66			4.21	5.2	3.77			6.52	7.85	6.75		T24	3.85833	3.785	3.51
	4.5	5.32	5.23			3.25	3.21	3.65			8.88	6.87	7.55		T48	9.30167	4.45	7.72333
T0 Average	4.74333	5.35	5.10333		T0 Average	3.92667	4.57	3.66667		T0 Average	7.64	8.08	7.60667		T72	16.015	8.93333	12.1283
T24	25.7	18.7	15.2		T24	18.2	21.2	22.3		T24	42.2	24.7	27.4
	23	21.1	20.2			25.2	24.5	24.2			21.1	32	25.2
	21.1	22	19.7			19.2	26.4	25.6			35.8	36.5	30.8
T24 Average	23.2667	20.6	18.3667		T24 Average	20.8667	24.0333	24.0333		T24 Average	33.0333	31.0667	27.8
T48	59.2	32.8	71.1		T48	77.6	25.3	45.2		T48	54.5	29.3	36.4
	55.2	37.3	62.3			74.2	26.8	55.2			59.2	32.2	35.8
	62.5	30.6	62.1			60.2	32.2	40			55.5	20.5	55.3
T48 Average	58.9667	33.5667	65.1667		T48 Average	70.6667	28.1	46.8		T48 Average	56.4	27.3333	42.5
T72	102	64.5	79.2		T72	110	58.5	102		T72	120	55.6	65.2
	87.4	55.5	79.1			113	52.5	85.5			115	58.6	60.5
	98.5	65.3	68.2			97	65.3	99.3			118	60.2	88.7
T72 Average	95.9667	61.7667	75.5		T72 Average	106.667	58.7667	95.6		T72 Average	117.667	58.1333	71.4667
Cells p/ well (x 10^4)					Cells p/ well (x 10^4)					Cells p/ well (x 10^4)
T0	0.7115	0.8025	0.7655		T0	0.589	0.6855	0.55		T0	1.146	1.212	1.141
T24	3.49	3.09	2.755		T24	3.13	3.605	3.605		T24	4.955	4.66	4.17
T48	8.845	5.035	9.775		T48	10.6	4.215	7.02		T48	8.46	4.1	6.375
T72	14.395	9.265	11.325		T72	16	8.815	14.34		T72	17.65	8.72	10.72
Cell line: KP-6634
N1 (cell number x 10^4 p/ml)	-CB-839	+CB-839	+CB-839+NAC		N2 (cell number x 10^4 p/ml)	-CB-839	+CB-839	+CB-839+NAC		N3 (cell number x 10^4 p/ml)	-CB-839	+CB-839	+CB-839+NAC		Mean (cell number x 10^4)	-CB-839	+CB-839	+CB-839+NAC
T0	6.21	5.21	5.21		T0	4.21	5.21	5.62		T0	8.5	5.65	8.55		T0	0.87	0.8685	0.9255
	7.21	6.3	7.46			3.52	4.3	3.33			7.54	9.21	7.45		T24	5.815	2.00683	2.2225
	4.85	6.41	6.85			4.5	4.3	4.21			5.66	5.52	6.85		T48	23.9667	3.58567	5.44667
T0 Average	6.09	5.97333	6.50667		T0 Average	4.07667	4.60333	4.38667		T0 Average	7.23333	6.79333	7.61667		T72	32.5333	3.40383	3.56833
T24	28	10.2	10.6		T24	27	7.21	12.1		T24	39.9	21.1	23.5
	31	9.7	21			31	8.2	10.2			77.4	25.2	19.9
	32.3	11.2	12.1			30	10.1	8.75			52.3	17.5	15.2
T24 Average	30.4333	10.3667	14.5667		T24 Average	29.3333	8.50333	10.35		T24 Average	56.5333	21.2667	19.5333
T48	106	21.5	22.9		T48	122	15.5	20.2		T48	219	31.7	61.6
	182	22.9	30.5			113	18	21.6			213	45.7	55.7
	153	17.5	25.3			135	9.54	38.2			195	32.8	50.8
T48 Average	147	20.6333	26.2333		T48 Average	123.333	14.3467	26.6667		T48 Average	209	36.7333	56.0333
T72	167	8.8	10.6		T72	201	16.5	20.5		T72	290	45.2	45.3
	117	9.97	6.45			158	17.2	22.3			350	50.2	8.45
	181	5.86	19.4			167	15.2	30.5			321	35.3	50.6
T72 Average	155	8.21	12.15		T72 Average	175.333	16.3	24.4333		T72 Average	320.333	43.5667	34.7833
Cells p/ well (x 10^4)					Cells p/ well (x 10^4)					Cells p/ well (x 10^4)
T0	0.9135	0.896	0.976		T0	0.6115	0.6905	0.658		T0	1.085	1.019	1.1425
T24	4.565	1.555	2.185		T24	4.4	1.2755	1.5525		T24	8.48	3.19	2.93
T48	22.05	3.095	3.935		T48	18.5	2.152	4		T48	31.35	5.51	8.405
T72	23.25	1.2315	1.8225		T72	26.3	2.445	3.665		T72	48.05	6.535	5.2175
Cell line: KPH2-7215
N1 (cell number x 10^4 p/ml)	-CB-839	+CB-839	+CB-839+NAC		N2 (cell number x 10^4 p/ml)	-CB-839	+CB-839	+CB-839+NAC		N3 (cell number x 10^4 p/ml)	-CB-839	+CB-839	+CB-839+NAC		Mean (cell number x 10^4)	-CB-839	+CB-839	+CB-839+NAC
T0	5.2	6.5	7.2		T0	6.21	8.75	5.65		T0	8.9	9.5	7.25		T0	1.05717	1.0955	1.06867
	4.6	4.8	5.6			4.52	7.52	4.52			10.2	8.52	7.68		T24	8.26	2.4105	4.52333
	7.5	5.5	8.2			8.8	4.65	7.52			7.5	9.99	10.5		T48	45.5667	4.63167	6.02333
T0 Average	5.76667	5.6	7		T0 Average	6.51	6.97333	5.89667		T0 Average	8.86667	9.33667	8.47667		T72	66.1333	4.74	5.87
T24	54	9	18.5		T24	42	5.21	13.2		T24	99.7	17	52.8
	46	10	14.6			35	8.32	14.5			58.7	32.9	62.2
	55	7.5	22			38	10.2	15.1			67.2	44.5	58.5
T24 Average	51.6667	8.83333	18.3667		T24 Average	38.3333	7.91	14.2667		T24 Average	75.2	31.4667	57.8333
T48	274	27.1	27		T48	301	25.2	18.5		T48	410	52.1	82.1
	291	22.1	31.1			250	20.5	16.4			319	61.1	88.6
	252	25.8	28.3			350	13.5	15.8			287	30.5	53.6
T48 Average	272.333	25	28.8		T48 Average	300.333	19.7333	16.9		T48 Average	338.667	47.9	74.7667
T72	319	18.2	26.9		T72	420	30.2	45.5		T72	520	35.2	30.2
	439	22.3	30.5			395	38.2	52.1			495	50.3	46.2
	359	14.9	35.1			471	29.9	50			550	45.2	35.7
T72 Average	372.333	18.4667	30.8333		T72 Average	428.667	32.7667	49.2		T72 Average	521.667	43.5667	37.3667
Cells p/ well (x 10^4)					Cells p/ well (x 10^4)					Cells p/ well (x 10^4)
T0	0.865	0.84	1.05		T0	0.9765	1.046	0.8845		T0	1.33	1.4005	1.2715
T24	7.75	1.325	2.755		T24	5.75	1.1865	2.14		T24	11.28	4.72	8.675
T48	40.85	3.75	4.32		T48	45.05	2.96	2.535		T48	50.8	7.185	11.215
T72	55.85	2.77	4.625		T72	64.3	4.915	7.38		T72	78.25	6.535	5.605
Fig. 2G
Cell line: HT1080
N1 (cell number x 10^4 p/ml)	-CB-839	+CB-839	+CB-839+NAC		N2 (cell number x 10^4 p/ml)	-CB-839	+CB-839	+CB-839+NAC		N3 (cell number x 10^4 p/ml)	-CB-839	+CB-839	+CB-839+NAC		Mean (cell number x 10^4)	-CB-839	+CB-839	+CB-839+NAC
T0	5.21	6.21	4.21		T0	4.52	5.22	5.22		T0	5.62	4.21	2.35		T0	0.8235	0.722	0.709333
	6.85	4.52	6.5			4.56	6.12	5.21			4.33	4.32	3.55		T24	4.40833	1.338	2.31667
	7.41	3.77	6.54			5.23	6.45	3.77			5.68	2.5	5.21		T48	9.31167	1.559	2.65
T0 Average	6.49	4.83333	5.75		T0 Average	4.77	5.93	4.73333		T0 Average	5.21	3.67667	3.70333		T72	17.2767	1.88917	2.4765
T24	35	11.7	18.5		T24	35.2	10.6	15.2		T24	30.2	5.26	11.2
	21.7	10.6	18.2			29.9	10.2	19.9			28.2	5.33	13.2
	25.3	12.2	16.2			33.4	9.87	16.3			25.6	4.52	10.3
T24 Average	27.3333	11.5	17.6333		T24 Average	32.8333	10.2233	17.1333		T24 Average	28	5.03667	11.5667
T48	60.4	11.1	27.6		T48	57.5	15.8	19.9		T48	60.2	6.52	12.2
	55.2	10.2	31.2			60.3	10.2	10.2			57.4	7.55	13.5
	65.2	15.3	15.7			87.2	8.75	13.2			55.3	8.12	15.5
T48 Average	60.2667	12.2	24.8333		T48 Average	68.3333	11.5833	14.4333		T48 Average	57.6333	7.39667	13.7333
T72	86.8	10.6	25.2		T72	157	14.7	13.5		T72	100	16.2	15.6
	122	11.3	20.3			122	12.2	10.2			102	15.2	17.2
	98.8	8.85	22.5			137	13.1	8.89			111	11.2	15.2
T72 Average	102.533	10.25	22.6667		T72 Average	138.667	13.3333	10.8633		T72 Average	104.333	14.2	16
Cells p/ well (x 10^4)					Cells p/ well (x 10^4)					Cells p/ well (x 10^4)
T0	0.9735	0.725	0.8625		T0	0.7155	0.8895	0.71		T0	0.7815	0.5515	0.5555
T24	4.1	1.725	2.645		T24	4.925	1.5335	2.57		T24	4.2	0.7555	1.735
T48	9.04	1.83	3.725		T48	10.25	1.7375	2.165		T48	8.645	1.1095	2.06
T72	15.38	1.5375	3.4		T72	20.8	2	1.6295		T72	15.65	2.13	2.4
Cell line: SK-LMS-1
N1 (cell number x 10^4 p/ml)	-CB-839	+CB-839	+CB-839+NAC		N2 (cell number x 10^4 p/ml)	-CB-839	+CB-839	+CB-839+NAC		N3 (cell number x 10^4 p/ml)	-CB-839	+CB-839	+CB-839+NAC		Mean (cell number x 10^4)	-CB-839	+CB-839	+CB-839+NAC
T0	5.21	4.27	3.55		T0	4.21	5.66	3.55		T0	5.21	3.22	3.55		T0	0.753167	0.642667	0.649167
	5.55	5.32	5.21			5.32	5.21	5.45			5.3	4.21	3.12		T24	3.43333	2.00283	2.97367
	4.52	3.54	4.38			5.66	3.88	6.54			4.21	3.25	3.6		T48	5.05167	1.92967	3.63333
T0 Average	5.09333	4.37667	4.38		T0 Average	5.06333	4.91667	5.18		T0 Average	4.90667	3.56	3.42333		T72	8.045	1.86467	4.985
T24	20.5	18.2	16.9		T24	27	15.2	23.9		T24	18.5	6.75	15.2
	25.2	15.3	25.7			36.4	21.3	27.6			15.2	7.52	10.52
	22.1	11.5	22.1			25.8	14.2	25.2			15.3	10.2	11.3
T24 Average	22.6	15	21.5667		T24 Average	29.7333	16.9	25.5667		T24 Average	16.3333	8.15667	12.34
T48	30.5	13.4	26.1		T48	38.7	19.9	28.2		T48	35.6	10.5	20.3
	32.3	12.5	32.3			32.2	12.2	31.2			40.2	11.2	18.5
	35.1	16.6	27.3			25.3	5.98	17.6			33.2	13.5	16.5
T48 Average	32.6333	14.1667	28.5667		T48 Average	32.0667	12.6933	25.6667		T48 Average	36.3333	11.7333	18.4333
T72	46.3	10.3	44.6		T72	51.1	21.1	37.2		T72	61.2	12.2	30.5
	51.2	12.2	42.2			65.2	12.2	31.2			55.3	13.5	25.7
	48.9	8.58	32.1			45.3	10.6	30			58.2	11.2	25.6
T72 Average	48.8	10.36	39.6333		T72 Average	53.8667	14.6333	32.8		T72 Average	58.2333	12.3	27.2667
Cells p/ well (x 10^4)					Cells p/ well (x 10^4)					Cells p/ well (x 10^4)
T0	0.764	0.6565	0.657		T0	0.7595	0.7375	0.777		T0	0.736	0.534	0.5135
T24	3.39	2.25	3.235		T24	4.46	2.535	3.835		T24	2.45	1.2235	1.851
T48	4.895	2.125	4.285		T48	4.81	1.904	3.85		T48	5.45	1.76	2.765
T72	7.32	1.554	5.945		T72	8.08	2.195	4.92		T72	8.735	1.845	4.09
Cell line: SW872
N1 (cell number x 10^4 p/ml)	-CB-839	+CB-839	+CB-839+NAC		N2 (cell number x 10^4 p/ml)	-CB-839	+CB-839	+CB-839+NAC		N3 (cell number x 10^4 p/ml)	-CB-839	+CB-839	+CB-839+NAC		Mean (cell number x 10^4)	-CB-839	+CB-839	+CB-839+NAC
T0	6.21	5.21	5.35		T0	5.85	6.54	5.45		T0	3.25	4.21	4.21		T0	0.756333	0.743167	0.714167
	5.33	4.56	3.55			6.77	6.21	5.21			3.22	2.33	4.33		T24	5.04333	4.88833	3.91
	4.5	5.78	4.21			4.65	6.23	5.33			5.6	3.52	5.21		T48	11.6783	10.4817	10.3617
T0 Average	5.34667	5.18333	4.37		T0 Average	5.75667	6.32667	5.33		T0 Average	4.02333	3.35333	4.58333		T72	16.185	15.32	15.265
T24	35.2	35.2	20.5		T24	37.5	35.8	29.3		T24	30.2	35.2	28.7
	39.3	32.8	23.5			32.3	29.9	27.2			28.5	34.2	29.1
	32.2	25.2	25.7			28.2	31.2	25.3			39.2	33.8	25.3
T24 Average	35.5667	31.0667	23.2333		T24 Average	32.6667	32.3	27.2667		T24 Average	32.6333	34.4	27.7
T48	85.6	62.8	39.9		T48	73.9	70.5	60.3		T48	75.2	64.5	72.1
	91.2	75.2	60.3			78.2	68.3	78.2			68.9	68.2	75.2
	75.6	68.9	68.2			85.3	88.2	99.3			66.8	62.3	68.2
T48 Average	84.1333	68.9667	56.1333		T48 Average	79.1333	75.6667	79.2667		T48 Average	70.3	65	71.8333
T72	90.9	79.8	121		T72	95.2	105	95.8		T72	120	115	99.5
	95	85.2	101			110	110	99.2			115	112	97.6
	120	99.2	103			113	112	103			112	101	95.8
T72 Average	101.967	88.0667	108.333		T72 Average	106.067	109	99.3333		T72 Average	115.667	109.333	97.6333
Cells p/ well (x 10^4)					Cells p/ well (x 10^4)					Cells p/ well (x 10^4)
T0	0.802	0.7775	0.6555		T0	0.8635	0.949	0.7995		T0	0.6035	0.503	0.6875
T24	5.335	4.66	3.485		T24	4.9	4.845	4.09		T24	4.895	5.16	4.155
T48	12.62	10.345	8.42		T48	11.87	11.35	11.89		T48	10.545	9.75	10.775
T72	15.295	13.21	16.25		T72	15.91	16.35	14.9		T72	17.35	16.4	14.645

## Sheet: Supp Figure 6
Source Data: Supp Figure 6
Fig. 6A
Mouse weights (g)
Days (treatment)	+Vehicle				+CB-839
0	19.5	18.4	18.4	17.5	18.5	17.8	17.5	18
2	19.5	18.1	18.4	17.7	18.6	18.5	17	17.5
4	19.4	17.8	18.5	17.9	18.6	18.6	17.5	17.8
6	19.5	18.4	18	18.5	18.87	19.8	17.2	18.2
8	19.74	18.32	18.31	19.31	19.11	20.14	16	18.5
Fig. 6B
Mouse weights (g)
Days (treatment)	+Vehicle					+CB-839
0	17.5	16.3	17.2	16.3	15.8	17.7	16.7	17.5	15.8	15.7
3	17.5	16.8	16.7	15.2	15.2	17.9	16.7	16.2	16.2	15.5
6	17.5	16.8	16.7	15.2	15.2	17.9	16.7	16.2	16.2	15.5
9	17.5	15.7	17.2	16.7	16.3	18.5	17.3	17.3	15.2	16.1
12	17.4	16.9	17.3	16.6	16.3	19.4	17.1	17.6	15.8	16.2
15	19	17.8	18	17.2		19.6	18.6	18.4	16.5	16.4
Fig. 6C
HT1080
Tumour size (mm3)
Days post-injection	+Vehicle					+CB-839
10	32.56	8	32	40.678	31.79	6	24.5	32	40
14	39.6165	97.2405	84.1	45.496	52.6965	47.5875	52.5	45.494	87.025
16	74.4385	90.828	79.054	38.808	41.6	54.1205	45.5625	78.65	77.274
18	81.536	75.712	70.225	62.5	56.3295	79.968	78.416	81	81.536
21	84.474	84.1	72.828	77.274	87.723	77.1375	86.2125	84.1	92.5965
23	128.993	120.412	92.697	126.852	139.425	87.725	74.358	104.4	113.49
25	147	201.096	122.88	236.196		68.85	68.526	72.6	92.256
28	148.709	268.7	208.125	270.938		83.75	84.474	106.722	117.242
30	156.8	242.208	255.879	314.288		67.228	99	108.9	60.84
32	164.152	320.387	295.65	360.406		62.192	64.607	73.034	73.1025
35	145.893	416.16	468.562	389.205		64.827	77.2475	66.0115	71.0875
Fig. 6D
HT1080 Tumour Weight (mg)
+Vehicle	+CB-839
72	20
99	35
95	28
118	25
Fig. 6F
p21
	Treatment	Image number	p21+ p/FOV	Mean		p21+ p/FOV	+Vehicle	+CB-839
HT1080	+Vehicle	A	10	4.8		HT1080	3	62.6167
		B	0
		C	0
		D	2
		E	12
HT1080	+Vehicle	A	0	7.2
		B	0
		C	11
		D	9
		E	16
HT1080	+Vehicle	A	0	0
		B	0
		C	0
		D	0
		E	0
HT1080	+Vehicle	A	0	0
		B	0
		C	0
		D	0
		E	0
HT1080	+CB-839	A	120	101.667
		B	110
		C	75
		D	NA
		E	NA
HT1080	+CB-839	A	66	45.4
		B	58
		C	35
		D	25
		E	43
HT1080	+CB-839	A	53	55.2
		B	52
		C	50
		D	36
		E	85
HT1080	+CB-839	A	45	48.2
		B	30
		C	21
		D	77
		E	68
phospho-Histone H3
	Treatment	Image number	pHH3+ p/FOV	Mean		pHH3+ p/FOV	+Vehicle	+CB-839
HT1080	+Vehicle	A	8	10.2		HT1080	22.35	6
		B	13
		C	10
		D	10
		E	10
HT1080	+Vehicle	A	31	34.4
		B	35
		C	40
		D	41
		E	25
HT1080	+Vehicle	A	18	20
		B	25
		C	19
		D	18
		E	20
HT1080	+Vehicle	A	23	24.8
		B	25
		C	15
		D	22
		E	39
HT1080	+CB-839	A	6	4.4
		B	4
		C	7
		D	3
		E	2
HT1080	+CB-839	A	3	4.2
		B	2
		C	9
		D	0
		E	7
HT1080	+CB-839	A	15	10.6
		B	8
		C	12
		D	13
		E	5
HT1080	+CB-839	A	1	4.8
		B	0
		C	11
		D	7
		E	5
Cleaved Caspase 3
	Treatment	Image number	CC3+ p/FOV	Mean		CC3+ p/FOV	+Vehicle	+CB-839
HT1080	+Vehicle	A	0	7		HT1080	4.8	89.25
		B	1
		C	2
		D	2
		E	30
HT1080	+Vehicle	A	0	4.4
		B	3
		C	3
		D	11
		E	5
HT1080	+Vehicle	A	5	4.2
		B	4
		C	8
		D	4
		E	0
HT1080	+Vehicle	A	7	3.6
		B	2
		C	2
		D	4
		E	3
HT1080	+CB-839	A	42	33.8
		B	25
		C	38
		D	36
		E	28
HT1080	+CB-839	A	109	93.8
		B	78
		C	106
		D	101
		E	75
HT1080	+CB-839	A	86	74.8
		B	63
		C	120
		D	80
		E	25
HT1080	+CB-839	A	175	154.6
		B	159
		C	230
		D	107
		E	102

## Sheet: Supp Figure 7
Source Data: Supp Figure 7
Fig. 7A
Mouse weights (g)
Days (post-treatment)	+Vehicle										+CB-839
0	22.8	20	20	20.5	20	20.51	21	22	23.57	23	20	22.5	20	22.8	23	21.87	21.02	22.57	22.32	22.02	21.87
1	23.8	19.6	20.3	20.7	19.8	20.01	21.52	22.2	23.15	22.58	19.85	22.4	20.3	22.2	22.9	21.9	20.85	22.45	22.57	22.12	22.03
2	23.5	19.8	20	20.7	20	20.8	21.2	22.12	23.17	22.87	20	22.3	20	22	23.5	22	21.2	22.35	22.47	22.35	22.46
3	23.4	20.5	20	20.5	19.5	20.68	21.32	22.01	23.65	22.9	19.7	22.4	20.5	22.5	23.4	21.75	21	22.02	22.13	22.03	21.98
4	23.4	20.5	20	20.1	20	20.57	21.12	22.37	23.74	23.12	20	22.1	21	22.4	23.1	21.65	21.35	22.68	22.87	21.9	22.23
5	23	20.8	20.5	20.2	20	20.34	21.02	22.15	23.57	23	20.2	22.4	20.5	22.6	23.2	21.5	21.57	22.35	22.47	22.5	22.12
6	22.9	21	20	20.1	20.5	20.8	21.57	22.32	23.87	23.5	20	21.8	20.8	22.5	23.1	21.5	21	22.12	22.08	22.21	21.99
7	23.3	20.5	20.7	20	19.9	20.7	21.98	22.45	23.55	23.2	20.5	21.7	19.5	22.4	23.2	21.24	20.57	22.76	21.98	21.75	22.37
8	23.28	20.7	20.9	20.2	20.2	21	21.68	22.52	23.45	23.14	20.2	21.5	20.4	22.42	23.14	21.65	20.88	22.37	22.18	22	22
9		20.7	20		20.7	20.5	21.57	22.37	23.78	23.32	19.7	22	21.8			21.42	20.75	22.58	22.37	21.87	21.99
10		21	19.33		20.9	20.8	21.88	22.3	23.69	23.22	19.3	22	20.7			21.89	21.01	22.67	22.47	21.56	21.58
11		20.5			20.4	20.86	22	22.12	23.78	23.57		22	20.2			21.85	20.8	22.52	22.36	21.65	21.75
12		20.5			20.7	21	22.12	22.57	23.65	23.12		22.5	20.5			21.65	20.68	21.56	22.45	21.78	21.95
13		20.5			20.9	21.35	21.98	22.87	23.45	22.9		22	21.12			22	20.87	21.35	22.35	21.31	22
14		20.45			20	21.22	22.32	22.65	23.22	23.2						21.87	20.56	21.21	22.75	21.98	21.67
15						21.03	21.75	22.75	22.87	22.8						22.01	20.78	21.65	22.45	21.62	21.98
16						21.78	21.87	22.78	22.65	22.75						22.2	20.98	21.52	22.34	21.72	22
Fig. 7B
Mouse weights (g)
Days (post-treatment)	+Vehicle									+CB-839
0	20.2	20.5	22.4	21	19	21	20.5	19.8	18	21.7	20.5	19	20.5	18.2	20.2	21.5	19.7	21.6	20.5
1	20.8	21.8	22.8	21.2	18.7	21.4	20.9	19.6	17.2	20	20	20	20	18	20.6	21.9	19.8	21.2	20.2
2	20.9	20.5	22.5	21.23	19	21.3	20.5	20	18.2	21.1	20.8	19.7	20.8	18.4	20.3	21.5	20	21.5	20
3	19.5	19.5	23.3	20.8	19.5	21.3	20.1	20.2	18	21.7	19.4	18.9	19.8	17.5	20	21.3	19.8	21	20.4
4	20.5	20.8	22.8	21.3	18.9	21.2	20	19.8	18.5	21.5	20.5	19.5	19.6	17.8	20.2	21	20	22.5	20
5	20	21	23	20.9	18.9	21	20.5	20	19	20.9	19.8	20	20	18.7	20	20.8	19.5	22.4	19.5
6	20.3	20.8	23.5	21.8		21.5	21.2	20.5	19.4	21.5	19.5	19.5	19.8	17.9	20.5	20	20	23.1	20.5
7	20.5	21.5	23.8	22.5		22.2	20.5	20	20	22.2	20.5	18.8	20.8	18.3	21	19.8	19.8	23.12	21
8	20.3	21.1	23.6	23.2		22	20.8	20.5	20.5	22.1	20.6	18.8	20.2	18.2	20.8	19.5	20		21.5
9	20	20.9	23.2	23.2		22		20.8	20	21.8	20.3	18.6	20.2	18.2	20.5	20	20.5		21.2
10	20.2	20.9	23.5	22.5		22.8		20	19.59	21.3	20.1	18.1	20.1	18	20	19.89	20		21
11	19.9	20.7	23.2	22.5		22.5		20		21	20.2	18.8	20.4	18	20		20.5		21.5
12	20	20.9	22.3	22.6		23		19		21	20.4	18.5	20	18.2	20		20		21
13	20.5	21.3		22.9		23		19.5		21.2	20.8	18.7	20.4	18.5	20.4		19.7		20.5
14	20.4	20.9		23				19		21.3	20.5	18.9	20.2	18.7	20.5		19.8		20.7
15	20.8	21.5		23.2				18.29		21.1	20.2	18.4	20.4	18	21		19.3		20.5
16	20.5	21		22.9						20.5	19.9	18.6	19.5	18.3
17	20.6	21.7		22.4						20.8	20.3	18.3		18
18	20.4	21.5		22.2						20.4	20.4	18.9		18
19	20.6	21		22.5						21	20.7	18.4		18.6
20	20.4	21.4		22.2						20.5	20.5	18.9		18.7
21	20.2	21.2		22						20.4	21	18.8		18.8
